# Supplementary material for: IGF-1-enhanced miR-513a-5p signaling desensitizes glioma cells to temozolomide by targeting the NEDD4L-inhibited Wnt/β-catenin pathway
Source: PLoS One. 2019 Dec 5;14(12):e0225913. doi: 10.1371/journal.pone.0225913 (PMC6894868; doi:10.1371/journal.pone.0225913)
Supplement: S1 File — (XLSX) [file pone.0225913.s006.xlsx]

## Sheet: Normalized Data
		Normalized Intensity				CV_Combine
ID	Name	C1	C2	IGF1	IGF2	C	IGF	log2 (Ratio)	AveExpr	P.Value	adj.P.Val
PH_mr_0001930	hsa-let-7a-3p	93	91	79	81	0.0153719	0.0176777	-0.201661	6.42265	0.00634911	0.0160758
PH_mr_0000203	hsa-let-7a-5p	5911	3936.8	468	562.65	0.283509	0.129875	-3.23277	10.6196	0.000937372	0.00529184
PH_mr_0002480	hsa-let-7b-3p	96	89	84	83	0.0535108	0.00846834	-0.14667	6.45701	0.059256	0.0848881
PH_mr_0000163	hsa-let-7b-5p	2174	2451	264	265	0.0846999	0.00267337	-3.12552	9.60988	2.111e-05	0.00268277
PH_mr_0000169	hsa-let-7c	2618	3269.75	312.99	408.33	0.156548	0.186923	-3.03282	9.99819	0.000529879	0.00443774
PH_mr_0000207	hsa-let-7d-5p	2296	2296	283.48	356.13	0	0.160633	-2.85323	9.73829	0.000181266	0.00343223
PH_mr_0000205	hsa-let-7e-5p	1512	1412.8	260	265	0.0479657	0.0134687	-2.47718	9.2747	1.10477e-05	0.00268277
PH_mr_0000206	hsa-let-7f-5p	3212	4456.59	291.75	461.56	0.229523	0.31879	-3.36601	10.2025	0.00168036	0.0077604
PH_mr_0000222	hsa-let-7g-5p	593	803.35	189.06	189.29	0.213041	0.000859704	-1.86731	8.49723	0.00156691	0.00751883
PH_mr_0000150	hsa-let-7i-5p	311	297.88	121.5	146.47	0.0304731	0.131779	-1.19004	7.65466	0.00158933	0.0075234
PH_mr_0000903	hsa-miR-1	91	90	85	85	0.00781333	0	-0.0904329	6.45461	0.0329743	0.0528925
PH_mr_0000017	hsa-miR-100-5p	2263	1630.47	225.76	265	0.229752	0.113077	-2.9733	9.4209	0.000658154	0.0047771
PH_mr_0003348	hsa-miR-101-3p	100	93	80	81	0.0512927	0.00878394	-0.260618	6.4612	0.0117424	0.0251912
PH_mr_0002951	hsa-miR-103a-3p	178	152	94	98.33	0.111423	0.0318387	-0.774756	6.97445	0.00371562	0.0119863
PH_mr_0001700	hsa-miR-106a-5p	508	444	173.88	188.83	0.0950732	0.0582903	-1.3901	8.1965	0.000563079	0.00448649
PH_mr_0000965	hsa-miR-106b-5p	187	194	90	94	0.0259829	0.0307438	-1.05018	7.04831	9.92011e-05	0.00304448
PH_mr_0003167	hsa-miR-107	201	194	99	111	0.025062	0.0808122	-0.913596	7.16868	0.000937067	0.00529184
PH_mr_0002864	hsa-miR-10a-3p	82	85	85	87	0.025405	0.0164443	0.0426957	6.40482	0.299372	0.342645
PH_mr_0001122	hsa-miR-10a-5p	457	375.82	127.6	111.86	0.137852	0.092958	-1.79446	7.79775	0.000832806	0.00518124
PH_mr_0001124	hsa-miR-10b-5p	201	185	92	94.17	0.0586203	0.0164841	-1.05084	7.0658	0.000255807	0.00366604
PH_mr_0002519	hsa-miR-1181	132	121.5	96	97	0.0585769	0.00732753	-0.392166	6.78852	0.00475745	0.013721
PH_mr_0002593	hsa-miR-1182	117	120	190.27	149.63	0.0179014	0.16909	0.509952	7.1436	0.0348591	0.055104
PH_mr_0001432	hsa-miR-1183	89	93	97	94	0.0310816	0.0222128	0.0698047	6.54235	0.170573	0.215318
PH_mr_0008136	hsa-miR-1185-1-3p	252	259	264	266	0.0193728	0.00533665	0.0527942	8.02344	0.162239	0.20561
PH_mr_0008111	hsa-miR-1185-2-3p	213	213	232.46	217.35	0	0.0475062	0.0776479	7.77353	0.184004	0.227378
PH_mr_0004038	hsa-miR-1193	315	265.8	186.27	173.83	0.119799	0.0488554	-0.68531	7.83405	0.0072752	0.0177493
PH_mr_0001441	hsa-miR-1202	149	141.5	127.6	110.33	0.0365115	0.10265	-0.29133	7.03625	0.0488256	0.072325
PH_mr_0002341	hsa-miR-1203	111	117	159.76	162.15	0.0372161	0.0104997	0.498084	7.08143	0.000911426	0.00529184
PH_mr_0000899	hsa-miR-1204	93	88	85	87	0.0390667	0.0164443	-0.073128	6.46273	0.177434	0.221729
PH_mr_0001517	hsa-miR-1207-5p	1273	1837.67	1306.92	1307	0.256718	4.32825e-05	-0.22684	10.4654	0.364182	0.40824
PH_mr_0001807	hsa-miR-1224-3p	212	223.75	159.27	150.74	0.0381343	0.0389124	-0.491208	7.52123	0.00199956	0.00842757
PH_mr_0001371	hsa-miR-1224-5p	235	264.3	392.92	372.77	0.0829891	0.0372166	0.618842	8.2707	0.00371166	0.0119863
PH_mr_0002464	hsa-miR-1225-3p	175	167	142	144.71	0.033081	0.0133672	-0.254074	7.29042	0.00595756	0.0156368
PH_mr_0001438	hsa-miR-1225-5p	222	253.33	383	326	0.0932138	0.113696	0.575319	8.1773	0.0170397	0.0324052
PH_mr_0001723	hsa-miR-1226-3p	99	94.5	91	88.5	0.0328887	0.0196966	-0.108099	6.54175	0.0683367	0.096002
PH_mr_0001311	hsa-miR-1226-5p	83	80	88	90	0.0260285	0.01589	0.127159	6.41206	0.0325992	0.0524841
PH_mr_0001856	hsa-miR-1227-3p	94	94	85.25	87	0	0.0143679	-0.126303	6.49144	0.0162612	0.0312708
PH_mr_0008673	hsa-miR-1227-5p	593	564	587.69	597.34	0.035447	0.0115163	0.0349402	9.19319	0.430966	0.476124
PH_mr_0002507	hsa-miR-1228-3p	269	246	187.9	177	0.0631591	0.0422443	-0.496275	7.75885	0.00444038	0.013155
PH_mr_0000389	hsa-miR-1228-5p	3619	3469.7	3364	3329	0.0297857	0.00739541	-0.0825677	11.7497	0.094089	0.12765
PH_mr_0001871	hsa-miR-1229-3p	428	326	205.23	189.79	0.191313	0.0552768	-0.920419	8.08489	0.0104804	0.0231944
PH_mr_0008606	hsa-miR-1229-5p	99	93	87.5	87	0.0441942	0.00405219	-0.13718	6.51567	0.0485579	0.0722973
PH_mr_0002217	hsa-miR-1231	85	83	93	87	0.0168359	0.0471405	0.098836	6.44163	0.125205	0.16301
PH_mr_0008607	hsa-miR-1233-1-5p	1775	1773	2174	2106.38	0.000797189	0.0223413	0.270553	10.9281	0.00250717	0.00973562
PH_mr_0001832	hsa-miR-1233-3p	249	249	191.14	177	0	0.054319	-0.436956	7.74152	0.00282782	0.0101021
PH_mr_0002520	hsa-miR-1234-3p	179	167.67	100.6	106.5	0.0462199	0.040289	-0.74305	7.06512	0.000755242	0.00495138
PH_mr_0008608	hsa-miR-1234-5p	1463	1210.38	741.09	619.85	0.133636	0.125986	-0.973339	9.89131	0.00702401	0.0173641
PH_mr_0001843	hsa-miR-1236-3p	105	113	93	94.83	0.0518977	0.0137785	-0.213997	6.66021	0.0218289	0.0388813
PH_mr_0008674	hsa-miR-1236-5p	336	326	632.51	614.5	0.0213627	0.0204248	0.913584	8.82731	8.73256e-05	0.00304448
PH_mr_0001857	hsa-miR-1237-3p	81	89	85.5	87	0.0665512	0.0122975	0.0226063	6.41909	0.731986	0.761721
PH_mr_0008609	hsa-miR-1237-5p	2668	2743	2672.14	2083.88	0.0196019	0.17492	-0.197123	11.303	0.268916	0.314397
PH_mr_0002504	hsa-miR-1238-3p	213	217.5	145	147.82	0.0147827	0.0136196	-0.555987	7.4718	0.000247445	0.00366604
PH_mr_0008675	hsa-miR-1238-5p	231	224	223.8	210	0.0217571	0.0449888	-0.0693961	7.79485	0.235854	0.281024
PH_mr_0001178	hsa-miR-1243	81	81	85	86	0	0.00827025	0.0779778	6.37884	0.0487608	0.072325
PH_mr_0001528	hsa-miR-1246	4808	7204.05	3272.98	2672.45	0.282094	0.142845	-0.992739	12.0265	0.0306184	0.0505087
PH_mr_0008003	hsa-miR-1247-3p	102	104	224.95	258.07	0.0137302	0.0969706	1.22611	7.29949	0.000572225	0.00448649
PH_mr_0003406	hsa-miR-1248	260	266.25	128.2	142.27	0.0167959	0.0735682	-0.962133	7.55844	0.000586471	0.00448649
PH_mr_0000225	hsa-miR-1249	103	92	90	92.33	0.0797761	0.0180723	-0.0947409	6.55766	0.272128	0.3175
PH_mr_0000106	hsa-miR-1250	72	74	81.5	83	0.0193728	0.0128956	0.172195	6.27579	0.00998295	0.0222953
PH_mr_0003194	hsa-miR-1253	80	85	88	88.5	0.042855	0.00400627	0.0978591	6.41459	0.101829	0.136033
PH_mr_0002221	hsa-miR-1254	114	107	188.37	177	0.0447941	0.0440091	0.725337	7.14985	0.000863398	0.00525345
PH_mr_0002468	hsa-miR-125a-3p	165	167	224.26	215.99	0.00851936	0.0265657	0.406911	7.57847	0.000966265	0.00539498
PH_mr_0002893	hsa-miR-125a-5p	2017	1353.77	182.5	197	0.27826	0.0540345	-3.12348	9.12864	0.000781895	0.00501791
PH_mr_0001774	hsa-miR-125b-1-3p	122	150	88	92	0.145581	0.031427	-0.588281	6.78564	0.0166456	0.0318645
PH_mr_0002603	hsa-miR-125b-2-3p	109	100	85	87	0.0608991	0.0164443	-0.279853	6.56609	0.0148168	0.0296884
PH_mr_0000042	hsa-miR-125b-5p	2677	2694.47	236.84	265	0.00459954	0.0793565	-3.42228	9.67995	1.33495e-05	0.00268277
PH_mr_0003263	hsa-miR-1260a	10253	9678.06	708.48	1235.23	0.040795	0.383255	-3.41256	11.5759	0.00157111	0.00751883
PH_mr_0004269	hsa-miR-1260b	24987	24471.1	3350.7	5058.68	0.014752	0.287233	-2.58644	13.3006	0.00145897	0.00726153
PH_mr_0000249	hsa-miR-1261	79	81	103	114	0.0176777	0.0716882	0.43788	6.54076	0.00597824	0.0156368
PH_mr_0000748	hsa-miR-1266	76	76	81.5	81	0	0.00435143	0.0963616	6.29611	0.0261267	0.0446318
PH_mr_0004522	hsa-miR-1268a,hsa-miR-1268b	399	393.41	403.55	381.27	0.00997647	0.0401476	-0.014431	8.62285	0.749639	0.775458
PH_mr_0001931	hsa-miR-1273a	95	107	135.71	141.43	0.0840127	0.0291885	0.458502	6.88491	0.0084701	0.0198683
PH_mr_0004250	hsa-miR-1273c	99	95	190.53	177	0.029159	0.0520619	0.921134	7.06017	0.000364804	0.00378267
PH_mr_0004054	hsa-miR-1273d	80	80	87	87	0	0	0.121015	6.38244	0.0134759	0.0279465
PH_mr_0004658	hsa-miR-1273e	113	121.5	196.94	189	0.0512615	0.0290948	0.719432	7.23221	0.000756065	0.00495138
PH_mr_0004874	hsa-miR-1273f	101	115	174.17	154	0.091662	0.0869205	0.603719	7.05371	0.00982149	0.0220477
PH_mr_0008030	hsa-miR-1273g-3p	1928	2344.44	744.14	1311.65	0.137845	0.3904	-1.10566	10.5011	0.0478049	0.0714204
PH_mr_0004875	hsa-miR-1273g-5p	88	87	91.5	92	0.00808122	0.00385344	0.0684433	6.48541	0.068043	0.0957438
PH_mr_0001994	hsa-miR-1275	2126	2169.62	4558.99	5065.4	0.0143607	0.0744122	1.1619	11.6495	0.000332092	0.00378267
PH_mr_0003287	hsa-miR-1276	83	81	87.25	87	0.0172465	0.002029	0.0875686	6.40123	0.04849	0.0722973
PH_mr_0002482	hsa-miR-1281	200	197	186	186.53	0.0106868	0.00201201	-0.0917427	7.58708	0.0344133	0.0545974
PH_mr_0000840	hsa-miR-1285-3p	216	279.79	238.78	286.76	0.181957	0.129113	0.090075	7.98658	0.658662	0.692868
PH_mr_0000826	hsa-miR-1286	72	71	80	82	0.00988961	0.0174594	0.179904	6.24979	0.0075414	0.0181452
PH_mr_0003002	hsa-miR-1290	1237	1349.85	794	885.81	0.0616943	0.0772938	-0.623682	10.0238	0.00455403	0.013351
PH_mr_0003213	hsa-miR-1291	99	95	93	94.17	0.029159	0.00884025	-0.0514289	6.57389	0.229465	0.275675
PH_mr_0000911	hsa-miR-129-1-3p	199	164.67	88	92	0.1335	0.031427	-1.00853	6.99576	0.00272957	0.0100762
PH_mr_0008655	hsa-miR-1292-3p	146	145.5	96.5	102	0.00242575	0.0391848	-0.554909	6.9099	0.000674578	0.00482631
PH_mr_0001003	hsa-miR-129-2-3p	193	160	90	90	0.132207	0	-0.965339	6.97452	0.00280262	0.0101021
PH_mr_0001823	hsa-miR-1292-5p	113	119	226.72	189.83	0.0365745	0.125244	0.839168	7.27708	0.00409962	0.0127227
PH_mr_0002177	hsa-miR-1293	86	83	87	87	0.0251044	0	0.0422914	6.4218	0.268281	0.314076
PH_mr_0000663	hsa-miR-1294	374	279.05	142	148.41	0.205619	0.0312149	-1.15404	7.75862	0.0061622	0.0159266
PH_mr_0002910	hsa-miR-1295a	77	78	87	87	0.00912396	0	0.166849	6.35952	0.00609472	0.0158178
PH_mr_0002158	hsa-miR-129-5p	90	90	83	81	0	0.0172465	-0.134408	6.42465	0.0153447	0.0303755
PH_mr_0002413	hsa-miR-1296	94	89	87	87	0.0386397	0	-0.0722176	6.47905	0.162411	0.20561
PH_mr_0002769	hsa-miR-1298	76	72	84	85	0.038222	0.00836813	0.191928	6.30489	0.0157906	0.0309767
PH_mr_0000688	hsa-miR-1303	80	80	84	85	0	0.00836813	0.0789261	6.36139	0.0474108	0.0709533
PH_mr_0008034	hsa-miR-1304-3p	87	87	83	83	0	0	-0.0679041	6.40899	0.0622303	0.0887112
PH_mr_0008017	hsa-miR-1306-5p	97	89	87	87	0.0608264	0	-0.0948796	6.49038	0.181048	0.225598
PH_mr_0001554	hsa-miR-1307-3p	83	82	87	87	0.00857099	0	0.0766478	6.40462	0.0512503	0.0751498
PH_mr_0000996	hsa-miR-130a-3p	213	217.5	94	90.5	0.0147827	0.0268279	-1.22257	7.1385	3.75034e-05	0.00304448
PH_mr_0000994	hsa-miR-130b-3p	148	145.5	93	92	0.0120461	0.0076444	-0.665804	6.86426	0.000108169	0.00304448
PH_mr_0000925	hsa-miR-1321	117	122	236.35	241.8	0.0295861	0.0161193	1.00067	7.40089	8.20477e-05	0.00304448
PH_mr_0001225	hsa-miR-1322	91	92	90	91	0.00772794	0.00781333	-0.0158544	6.50775	0.575758	0.613063
PH_mr_0000637	hsa-miR-1323	74	76	86	83	0.0188562	0.0251044	0.171962	6.31467	0.0149002	0.0297661
PH_mr_0001552	hsa-miR-132-3p	98	97	85	86.5	0.00725238	0.0123692	-0.185302	6.51466	0.00536963	0.0147538
PH_mr_0001446	hsa-miR-134	97	95	98	97	0.0147314	0.00725238	0.0224271	6.5961	0.469969	0.515545
PH_mr_0004564	hsa-miR-1343	91	85	97.33	97	0.0482118	0.00240154	0.14377	6.53048	0.0502148	0.0740052
PH_mr_0001373	hsa-miR-135a-3p	92	95	96	97	0.0226879	0.00732753	0.0457289	6.56957	0.230896	0.27625
PH_mr_0001618	hsa-miR-138-5p	430	453.2	140	147.05	0.0371487	0.0347333	-1.62138	7.97541	4.3139e-05	0.00304448
PH_mr_0001064	hsa-miR-139-3p	111	106	113	111	0.0325856	0.0126269	0.0461293	6.78423	0.300455	0.343434
PH_mr_0001494	hsa-miR-140-3p	107	108	85.25	87	0.00657774	0.0143679	-0.319892	6.58823	0.00110341	0.00592948
PH_mr_0002984	hsa-miR-142-3p	97	97	80	79	0	0.00889442	-0.287058	6.45638	0.00118549	0.0062418
PH_mr_0002054	hsa-miR-143-3p	136	119	82	82	0.0942809	0	-0.633588	6.67435	0.00381993	0.0121874
PH_mr_0000823	hsa-miR-145-5p	227	197	94	93	0.100062	0.00756264	-1.17743	7.13559	0.000694282	0.00491642
PH_mr_0003467	hsa-miR-1469	135	125	159.15	142	0.0543928	0.0805371	0.210695	7.12665	0.0821643	0.113415
PH_mr_0000751	hsa-miR-146b-5p	99	104	80	82	0.0348328	0.0174594	-0.325158	6.50232	0.00336818	0.0111124
PH_mr_0003471	hsa-miR-1470	117	107	87	92	0.0631345	0.0395032	-0.322663	6.64458	0.0147478	0.0296884
PH_mr_0003470	hsa-miR-1471	72	74	93.57	94.5	0.0193728	0.00699324	0.365419	6.3724	0.000921302	0.00529184
PH_mr_0000342	hsa-miR-148b-3p	92	91	82	85	0.00772794	0.025405	-0.132207	6.44957	0.0245031	0.0425143
PH_mr_0000423	hsa-miR-149-3p	3999	3999	4562.26	4999.27	0	0.0646367	0.256094	12.0935	0.0200855	0.0366281
PH_mr_0002074	hsa-miR-149-5p	82	86	83	83	0.0336718	0	-0.0168689	6.38347	0.673688	0.707819
PH_mr_0001866	hsa-miR-150-3p	149	151	193.31	152	0.00942809	0.169185	0.192563	7.32507	0.263572	0.309396
PH_mr_0001511	hsa-miR-151a-3p	112	111	85	87	0.00634176	0.0164443	-0.374718	6.61353	0.000738983	0.00493593
PH_mr_0000566	hsa-miR-151a-5p,hsa-miR-151b	192	185	98.33	99	0.0262586	0.00480172	-0.933714	7.09132	7.00968e-05	0.00304448
PH_mr_0001358	hsa-miR-152	98	91	84	85	0.0523783	0.00836813	-0.160398	6.48105	0.0455882	0.0685632
PH_mr_0003463	hsa-miR-1538	164	164	93	93	0	0	-0.818393	6.94836	4.08586e-05	0.00304448
PH_mr_0000506	hsa-miR-155-5p	116	164.33	87	93	0.243816	0.0471405	-0.618165	6.80013	0.0555527	0.080376
PH_mr_0004543	hsa-miR-1587	504	473.5	610	615.82	0.0441264	0.00671446	0.327265	9.09588	0.0043423	0.0129827
PH_mr_0001119	hsa-miR-15a-5p	341	356.26	101.83	103	0.030951	0.00807806	-1.76695	7.56173	1.28634e-05	0.00268277
PH_mr_0003267	hsa-miR-15b-5p	340	373.86	131.6	142	0.0670794	0.0537567	-1.38299	7.78638	0.000273585	0.00366604
PH_mr_0001589	hsa-miR-16-5p	1402	2192.95	186	265	0.311151	0.247723	-2.98146	9.28523	0.00251494	0.00973562
PH_mr_0001699	hsa-miR-17-5p	488	473.5	144.21	156	0.0213272	0.0555397	-1.68026	8.06885	5.6506e-05	0.00304448
PH_mr_0000581	hsa-miR-181a-5p	662	456.22	138.57	149	0.26025	0.0512927	-1.93532	8.13448	0.00273016	0.0100762
PH_mr_0000496	hsa-miR-181b-5p	216	241.29	93	102	0.0782118	0.0652714	-1.22896	7.22027	0.000633946	0.00467938
PH_mr_0000582	hsa-miR-181c-5p	185	184.25	88	93	0.00287247	0.0390667	-1.02916	7.01387	9.99939e-05	0.00304448
PH_mr_0000495	hsa-miR-181d	149	138	87.25	90.5	0.0542033	0.0258576	-0.690382	6.81866	0.000898423	0.00528734
PH_mr_0002411	hsa-miR-1825	148	140.33	135	108.25	0.0376202	0.15552	-0.253547	7.04429	0.150845	0.194071
PH_mr_0001019	hsa-miR-1827	82	85	84	83	0.025405	0.00846834	0.000206957	6.38357	0.995284	1
PH_mr_0003338	hsa-miR-183-3p	82	82	85	87	0	0.0164443	0.0686152	6.39186	0.0840137	0.115419
PH_mr_0000514	hsa-miR-184	78	80	90	87	0.0179014	0.0239697	0.163733	6.38553	0.0159224	0.0311455
PH_mr_0002003	hsa-miR-185-3p	116	108	103	99	0.0505076	0.0280042	-0.148506	6.73218	0.0648976	0.0920871
PH_mr_0002932	hsa-miR-185-5p	97	99	90	88.5	0.0144308	0.0118841	-0.134905	6.54718	0.0161673	0.0312708
PH_mr_0000747	hsa-miR-186-5p	108	115	85	86	0.0443924	0.00827025	-0.382361	6.60901	0.00279372	0.0101021
PH_mr_0001488	hsa-miR-187-5p	78	72	90	89	0.0565685	0.00790063	0.25613	6.35573	0.0151584	0.0301217
PH_mr_0001456	hsa-miR-188-5p	86	89	83	82	0.0242437	0.00857099	-0.0847034	6.40865	0.0731381	0.102089
PH_mr_0001383	hsa-miR-18a-3p	86	83	96	97	0.0251044	0.00732753	0.191786	6.49654	0.00841907	0.0198189
PH_mr_0001728	hsa-miR-18a-5p	128	113	86	87	0.0880216	0.00817464	-0.475485	6.67235	0.00750206	0.0181452
PH_mr_0001673	hsa-miR-18b-5p	103	106	85	83	0.0202997	0.0168359	-0.314995	6.54971	0.00194461	0.00830271
PH_mr_0003464	hsa-miR-1908	2539	3222.35	2640.09	2588	0.167739	0.0140905	-0.129974	11.417	0.420931	0.466452
PH_mr_0004002	hsa-miR-1909-3p	461	486	470.82	484.81	0.037334	0.0207035	0.013436	8.89344	0.770804	0.794334
PH_mr_0003480	hsa-miR-1913	81	83	83.5	83	0.0172465	0.00424689	0.0219271	6.36841	0.487141	0.531704
PH_mr_0003492	hsa-miR-1914-3p	311	315.08	295.57	332.67	0.00921606	0.0835148	0.00247943	8.29141	0.974919	0.983957
PH_mr_0003461	hsa-miR-1914-5p	99	97	86.5	87	0.0144308	0.00407554	-0.175849	6.52671	0.00643581	0.0162104
PH_mr_0004003	hsa-miR-1915-3p	171	159	172.06	154	0.0514259	0.0783313	-0.0185905	7.35607	0.831476	0.850018
PH_mr_0001239	hsa-miR-191-5p	193	184	99	97	0.0337611	0.0144308	-0.943375	7.08632	0.000115348	0.00304448
PH_mr_0000962	hsa-miR-193a-5p	118	107	98	93.29	0.0691393	0.0348212	-0.232875	6.69562	0.0391275	0.0603187
PH_mr_0001625	hsa-miR-193b-3p	243	177.67	83	86.5	0.219627	0.029202	-1.2941	7.05188	0.0052955	0.0147184
PH_mr_0000963	hsa-miR-193b-5p	95	101	111	97	0.0432923	0.0951875	0.0831308	6.6556	0.416801	0.462463
PH_mr_0001212	hsa-miR-194-3p	91	91	136.67	140	0	0.0170215	0.604123	6.80986	0.000165098	0.00342254
PH_mr_0002975	hsa-miR-194-5p	86	86	85	87	0	0.0164443	-9.75387e-05	6.42622	0.997369	1
PH_mr_0002247	hsa-miR-195-5p	450	402.12	142	154.67	0.0794636	0.0603974	-1.52123	7.97202	0.000310382	0.00378267
PH_mr_0004018	hsa-miR-1972	99	111	99	102	0.0808122	0.0211077	-0.0609953	6.68139	0.459764	0.505477
PH_mr_0004186	hsa-miR-1973	483	625.29	383	450.38	0.181567	0.114341	-0.404031	8.90012	0.104973	0.139804
PH_mr_0002351	hsa-miR-197-3p	604	502.79	225	252.47	0.129322	0.0813631	-1.20923	8.50149	0.00215628	0.00882963
PH_mr_0008009	hsa-miR-197-5p	405	442.5	574	531.72	0.0625758	0.054076	0.384059	8.91769	0.0116833	0.0251263
PH_mr_0004187	hsa-miR-1976	345	331	193.14	189	0.0292884	0.0153212	-0.822697	7.98922	0.000145405	0.00327848
PH_mr_0001955	hsa-miR-198	129	140.67	224.52	212.5	0.0612003	0.0388972	0.697311	7.42235	0.00141089	0.00714728
PH_mr_0002946	hsa-miR-19a-3p	393	312.75	124	134.5	0.160809	0.0574439	-1.4408	7.73323	0.0017661	0.00801182
PH_mr_0002947	hsa-miR-19b-3p	677	471	158.79	169.77	0.25377	0.047261	-1.78209	8.25025	0.00322134	0.0107091
PH_mr_0003356	hsa-miR-202-3p	86	87	99	97.67	0.00817464	0.00956376	0.184996	6.5271	0.00504008	0.0142392
PH_mr_0008025	hsa-miR-204-3p	4564	4159.18	4564	5289	0.06563	0.10406	0.173348	12.1758	0.189833	0.233431
PH_mr_0004068	hsa-miR-2053	82	83	83	83	0.00857099	0	0.00874371	6.37067	0.746961	0.773606
PH_mr_0001203	hsa-miR-205-5p	63	72	67	65.76	0.0942809	0.013209	-0.0209887	6.06311	0.813089	0.833177
PH_mr_0001363	hsa-miR-206	90	90	90	90	0	0	0	6.49185	1	1
PH_mr_0001696	hsa-miR-20a-5p	434	485	142	151.59	0.0784819	0.0461947	-1.64481	8.01929	0.000188268	0.0034611
PH_mr_0001697	hsa-miR-20b-5p	508	377.9	144.64	156	0.207686	0.0534376	-1.54441	8.00307	0.00282998	0.0101021
PH_mr_0003510	hsa-miR-210	120	120	87.75	87	0	0.00606959	-0.457755	6.67801	0.00026337	0.00366604
PH_mr_0004020	hsa-miR-2110	85	89	111.5	99.75	0.0325107	0.0786604	0.27801	6.58157	0.0306828	0.0505193
PH_mr_0008014	hsa-miR-211-3p	167	176.2	225	189	0.0379102	0.122975	0.265625	7.5552	0.0884221	0.120689
PH_mr_0000814	hsa-miR-211-5p	82	80	83	83	0.0174594	0	0.0352994	6.35739	0.290212	0.334801
PH_mr_0004201	hsa-miR-2116-3p	178	160	129.4	128	0.0753131	0.00769192	-0.390984	7.20334	0.00887405	0.0204479
PH_mr_0004070	hsa-miR-2116-5p	76	78	85	85	0.0183664	0	0.142726	6.33803	0.0135945	0.0280588
PH_mr_0002459	hsa-miR-212-3p	85	83	85	83	0.0168359	0.0168359	8.88178e-16	6.39222	1	1
PH_mr_0000422	hsa-miR-21-3p	164	152	82	84	0.0537043	0.0170387	-0.927805	6.83884	0.000309794	0.00378267
PH_mr_0000611	hsa-miR-214-3p	95	119	169.25	150.82	0.158603	0.081432	0.587511	7.02609	0.0269769	0.0457138
PH_mr_0002626	hsa-miR-215	88	93	141.64	142	0.0390667	0.00179494	0.648621	6.82361	0.000414476	0.00403546
PH_mr_0002874	hsa-miR-21-5p	7389	5180.19	393.45	518.09	0.248523	0.193373	-3.77643	10.7068	0.000594439	0.00450223
PH_mr_0000418	hsa-miR-219-2-3p	83	86	98.67	130.56	0.0251044	0.196742	0.425902	6.6136	0.0790021	0.109571
PH_mr_0001929	hsa-miR-221-3p	1805	1357.19	253.08	265	0.200272	0.0325383	-2.59545	9.31437	0.00049295	0.00430286
PH_mr_0000125	hsa-miR-221-5p	97	100	81	82	0.0215362	0.00867616	-0.273184	6.48529	0.00254322	0.00977929
PH_mr_0000499	hsa-miR-222-3p	1372	1021.26	205.17	279.56	0.207258	0.217035	-2.30525	9.05647	0.00230479	0.00920859
PH_mr_0000446	hsa-miR-22-3p	1002	810.65	198.72	282.71	0.14929	0.246723	-1.92691	8.85234	0.00351834	0.0115206
PH_mr_0002731	hsa-miR-22-5p	138	119	88	93	0.104553	0.0390667	-0.502376	6.75048	0.0119135	0.0254329
PH_mr_0004211	hsa-miR-2276	95	93	139.05	135	0.0150448	0.0208997	0.543631	6.82632	0.000354699	0.00378267
PH_mr_0004500	hsa-miR-2277-5p	81	77	87.25	86	0.0358029	0.0102036	0.133356	6.37	0.0388136	0.0599408
PH_mr_0004212	hsa-miR-2278	102	101	96.5	99	0.00696657	0.0180846	-0.0544116	6.63811	0.15	0.19327
PH_mr_0004763	hsa-miR-2392	723	758.5	1013.24	766.59	0.0338877	0.195983	0.251107	9.65798	0.223555	0.268945
PH_mr_0002380	hsa-miR-23a-3p	1249	1056.95	199.23	264.18	0.117782	0.198211	-2.32429	9.00398	0.00101256	0.00558191
PH_mr_0000121	hsa-miR-23a-5p	155	167	245.11	216.32	0.0527036	0.088237	0.51724	7.58853	0.00876694	0.0202547
PH_mr_0002528	hsa-miR-23b-3p	904	1043.84	197.4	218	0.10153	0.0701319	-2.22735	8.81026	0.000176824	0.00342254
PH_mr_0004651	hsa-miR-23c	104	94	83	83	0.0714249	0	-0.252475	6.50128	0.0262994	0.0448274
PH_mr_0001874	hsa-miR-24-3p	529	403.76	142.29	183.6	0.189884	0.179267	-1.51568	8.0944	0.00532294	0.0147184
PH_mr_0004958	hsa-miR-2467-3p	134	148	176.76	151.32	0.0702092	0.109661	0.215782	7.24566	0.139925	0.180823
PH_mr_0002920	hsa-miR-25-3p	183	170.33	93.43	97	0.050712	0.0265123	-0.891081	7.0184	0.00036433	0.00378267
PH_mr_0001118	hsa-miR-25-5p	90	100	138.57	137	0.0744323	0.00805717	0.538397	6.83705	0.00335359	0.0111064
PH_mr_0005285	hsa-miR-2681-3p	74	77	84	83	0.028097	0.00846834	0.145558	6.3109	0.0214815	0.0384986
PH_mr_0000750	hsa-miR-26a-5p	685	580.8	142.14	155.11	0.116417	0.0617068	-2.08677	8.25754	0.000262512	0.00366604
PH_mr_0000525	hsa-miR-26b-5p	274	256	98.83	102	0.0480299	0.0223226	-1.39936	7.34933	7.49382e-05	0.00304448
PH_mr_0002298	hsa-miR-27a-3p	1328	1070.84	172.18	264.83	0.151606	0.299826	-2.48144	8.97907	0.00262934	0.00996057
PH_mr_0002203	hsa-miR-27b-3p	664	578	162.4	156	0.0979246	0.0284264	-1.96058	8.29469	0.000150992	0.00327848
PH_mr_0001737	hsa-miR-28-5p	170	176	90	94.83	0.0245239	0.0369564	-0.904849	6.98199	0.000192747	0.0034611
PH_mr_0004030	hsa-miR-2861	85	87	99	93.43	0.0164443	0.0409352	0.161418	6.50688	0.0315795	0.0516055
PH_mr_0002410	hsa-miR-296-3p	102	97	113	102.5	0.035533	0.068906	0.11366	6.693	0.189194	0.233081
PH_mr_0000433	hsa-miR-296-5p	84	83	85	84	0.00846834	0.00836813	0.0171758	6.39227	0.550298	0.590283
PH_mr_0002409	hsa-miR-298	180	194	205.55	189.92	0.0529385	0.0558934	0.0804138	7.58609	0.315858	0.359154
PH_mr_0000255	hsa-miR-299-3p	101	106	102	113.57	0.0341597	0.0759032	0.0568657	6.7215	0.48673	0.531704
PH_mr_0002737	hsa-miR-29a-3p	3908	3329	383	347.94	0.113145	0.0678336	-3.3046	10.1642	6.35696e-05	0.00304448
PH_mr_0001799	hsa-miR-29a-5p	89	100	81	82	0.0823087	0.00867616	-0.211094	6.45425	0.0581117	0.0836617
PH_mr_0003042	hsa-miR-29b-1-5p	102	107	83	84	0.0338329	0.00846834	-0.323268	6.54531	0.002792	0.0101021
PH_mr_0000149	hsa-miR-29b-3p	767	633.26	158.97	154	0.135073	0.0224579	-2.15517	8.36728	0.000267019	0.00366604
PH_mr_0002736	hsa-miR-29c-3p	1267	807.94	200.57	250.6	0.312881	0.156821	-2.17405	8.89563	0.00442635	0.013155
PH_mr_0001222	hsa-miR-302c-5p	96	93	85	85	0.0224478	0	-0.15267	6.48573	0.0135411	0.0280149
PH_mr_0004941	hsa-miR-3064-3p	89	97	86	87	0.0608264	0.00817464	-0.103219	6.48621	0.157303	0.200896
PH_mr_0004841	hsa-miR-3064-5p	82	80	99	95	0.0174594	0.029159	0.259866	6.46967	0.005121	0.0143421
PH_mr_0001891	hsa-miR-30a-5p	256	207.75	94	95	0.147139	0.00748261	-1.28713	7.20579	0.00161084	0.00758402
PH_mr_0001970	hsa-miR-30b-3p	155	171	380.52	296.21	0.0694093	0.176189	1.04416	7.86907	0.00627167	0.0160032
PH_mr_0000770	hsa-miR-30b-5p	227	173.25	90	93.71	0.189916	0.0285599	-1.11064	7.07631	0.00546543	0.0148762
PH_mr_0002420	hsa-miR-30c-1-3p	458	454	1019.51	1048.22	0.00620269	0.0196361	1.18082	9.42328	2.46408e-05	0.00268277
PH_mr_0000705	hsa-miR-30c-2-3p	93	89	177.1	148.64	0.0310816	0.12356	0.834603	6.92475	0.00389466	0.0123805
PH_mr_0002335	hsa-miR-30c-5p	192	150	88	90	0.173675	0.01589	-0.931248	6.94127	0.00694074	0.0172233
PH_mr_0001893	hsa-miR-30d-5p	246	246	96	99	0	0.0217571	-1.33535	7.27484	1.78517e-05	0.00268277
PH_mr_0001890	hsa-miR-30e-5p	238	177	87.75	93.29	0.207872	0.0432763	-1.18172	7.09035	0.00610193	0.0158178
PH_mr_0004638	hsa-miR-3120-5p	87	94.5	88	90	0.0584386	0.01589	-0.0269506	6.48912	0.656701	0.691641
PH_mr_0004077	hsa-miR-3121-3p	83	87	93	93.14	0.0332756	0.00106366	0.131252	6.47462	0.0340253	0.0542785
PH_mr_0004230	hsa-miR-3122	93	92	143.29	146.29	0.0076444	0.014651	0.64638	6.85455	0.000130932	0.00316782
PH_mr_0004231	hsa-miR-3124-5p	89	87	98	95	0.0160706	0.0219826	0.132944	6.52581	0.0249065	0.0430428
PH_mr_0004233	hsa-miR-3125	85	89	97.67	94	0.0325107	0.0270786	0.139654	6.51239	0.0426935	0.0651244
PH_mr_0004234	hsa-miR-3126-5p	186	186	326.39	367.05	0	0.0829227	0.895984	7.98715	0.000941716	0.00529184
PH_mr_0004235	hsa-miR-3127-5p	217	252.67	304.12	353.57	0.107405	0.106331	0.485844	8.11425	0.0290939	0.0484527
PH_mr_0004035	hsa-miR-3131	172	176	224.07	258.07	0.0162553	0.0997288	0.466864	7.67628	0.0112746	0.0244893
PH_mr_0004237	hsa-miR-3132	131	147	256.91	265	0.0813936	0.0219214	0.910936	7.57202	0.000935939	0.00529184
PH_mr_0004526	hsa-miR-3135b	2366	2916.77	496	630.15	0.147443	0.168465	-2.23232	10.243	0.00104459	0.00568651
PH_mr_0004036	hsa-miR-3137	87	85	90	92	0.0164443	0.0155408	0.0815403	6.46694	0.0707517	0.0990752
PH_mr_0004243	hsa-miR-3138	289	315.08	496	535.82	0.061056	0.0545773	0.77265	8.62358	0.00142781	0.00714728
PH_mr_0004246	hsa-miR-3141	689	668.13	651	532.44	0.0217478	0.141679	-0.204678	9.30383	0.183752	0.227378
PH_mr_0004081	hsa-miR-3144-5p	158	162	163.2	149	0.0176777	0.0643236	-0.0369825	7.30332	0.577443	0.614106
PH_mr_0005148	hsa-miR-3145-5p	130	122	90	92	0.0448957	0.0155408	-0.468845	6.74213	0.00168429	0.0077604
PH_mr_0004084	hsa-miR-3146	113	111	98.67	102	0.0126269	0.023468	-0.158815	6.72789	0.0148125	0.0296884
PH_mr_0004037	hsa-miR-3147	156	176.4	196.27	157.92	0.0867929	0.153124	0.0858185	7.41696	0.59786	0.633499
PH_mr_0004085	hsa-miR-3149	123	146.5	98.33	97	0.123317	0.00962937	-0.458899	6.83919	0.0202179	0.0367636
PH_mr_0004253	hsa-miR-3150a-3p	83	83	87.5	87	0	0.00405219	0.0720379	6.41106	0.0551829	0.0799738
PH_mr_0004900	hsa-miR-3150b-3p	79	81	88	87	0.0176777	0.00808122	0.129372	6.3865	0.018775	0.0348955
PH_mr_0004686	hsa-miR-3150b-5p	113	106	167.38	173.69	0.0452032	0.0261638	0.639627	7.09386	0.000810307	0.00509065
PH_mr_0004254	hsa-miR-3151	121	120.5	142	130	0.00292798	0.0623918	0.170181	7.00097	0.0544422	0.0790319
PH_mr_0004086	hsa-miR-3152-3p	85	85	90	87	0	0.0239697	0.0580074	6.43839	0.153347	0.196419
PH_mr_0004255	hsa-miR-3153	97	100	135	120	0.0215362	0.083189	0.369969	6.80687	0.0143398	0.0293192
PH_mr_0004257	hsa-miR-3154	269	279.79	393.53	372.94	0.0278055	0.0379906	0.481733	8.3407	0.00151997	0.00743762
PH_mr_0004259	hsa-miR-3156-5p	118	111	130	111	0.0432292	0.111494	0.0698624	6.87346	0.536946	0.578812
PH_mr_0004641	hsa-miR-3158-5p	104	107	186	151.75	0.0201073	0.14341	0.671402	7.05665	0.0105941	0.0233607
PH_mr_0004264	hsa-miR-3161	87	83	96	95.67	0.0332756	0.00243486	0.173487	6.49574	0.0159801	0.0311455
PH_mr_0004601	hsa-miR-3162-3p	255	177.67	136.43	144.88	0.252759	0.0424802	-0.598339	7.43454	0.0649501	0.0920871
PH_mr_0004265	hsa-miR-3162-5p	588	588	747.83	799.78	0	0.0474722	0.395341	9.39734	0.00281521	0.0101021
PH_mr_0004087	hsa-miR-3163	80	80	93	93	0	0	0.217231	6.43054	0.00241069	0.00945818
PH_mr_0004266	hsa-miR-3164	76	75	83	83	0.00936565	0	0.136666	6.30671	0.0109668	0.0240002
PH_mr_0004267	hsa-miR-3165	76	85	85.25	86	0.0790554	0.00619364	0.0912871	6.3743	0.275898	0.319558
PH_mr_0004268	hsa-miR-3166	93	92	87	86	0.0076444	0.00817464	-0.0967563	6.48298	0.0301917	0.0498994
PH_mr_0004273	hsa-miR-3173-3p	89	90	93.29	92	0.00790063	0.00984584	0.049813	6.5087	0.147355	0.190143
PH_mr_0004643	hsa-miR-3173-5p	120	120.5	93	93	0.00294015	0	-0.370731	6.72452	0.000479555	0.00426217
PH_mr_0004275	hsa-miR-3174	112	111	87	87	0.00634176	0	-0.357942	6.62191	0.000564857	0.00448649
PH_mr_0004276	hsa-miR-3175	468	582.8	490	500.88	0.154503	0.0155283	-0.0761313	8.99055	0.597463	0.633499
PH_mr_0004277	hsa-miR-3176	299	351.47	189.75	177	0.114077	0.0491649	-0.822849	7.92921	0.00377592	0.0121359
PH_mr_0004039	hsa-miR-3177-3p	159	164.67	124.6	129	0.024774	0.0245368	-0.351965	7.16218	0.00215925	0.00882963
PH_mr_0004501	hsa-miR-3177-5p	72	75	85.75	86	0.0288615	0.00205854	0.224793	6.31177	0.00608492	0.0158178
PH_mr_0004040	hsa-miR-3178	1034	981.52	1082	1229	0.0368232	0.0899565	0.19493	10.0739	0.0978079	0.131874
PH_mr_0004091	hsa-miR-3179	85	85	93	87	0	0.0471405	0.0816602	6.45022	0.166358	0.210302
PH_mr_0004042	hsa-miR-3180,hsa-miR-3180-3p	214	201.2	383	372.84	0.0435981	0.0190099	0.86483	8.12939	0.000258578	0.00366604
PH_mr_0004041	hsa-miR-3180-5p	158	143	99	97	0.0704758	0.0144308	-0.617191	6.92323	0.00200264	0.00842757
PH_mr_0004092	hsa-miR-3182	366	351.11	226.41	265	0.0293646	0.111057	-0.549418	8.21103	0.00996508	0.0222953
PH_mr_0008024	hsa-miR-3184-3p	252	232.29	173.27	156	0.0575567	0.0741746	-0.557391	7.63984	0.00551529	0.0149652
PH_mr_0004045	hsa-miR-3184-5p	94	94.5	128.2	117	0.00375123	0.064597	0.377893	6.74736	0.00662764	0.0165406
PH_mr_0004046	hsa-miR-3185	205	194	264	281.25	0.0389883	0.0447413	0.450355	7.86487	0.00318658	0.0107075
PH_mr_0004281	hsa-miR-3186-3p	79	74	87	85	0.0462161	0.0164443	0.16955	6.34139	0.0339305	0.0542265
PH_mr_0004047	hsa-miR-3187-3p	178	177	187.33	151.73	0.0039837	0.148487	-0.0742691	7.43453	0.591045	0.627805
PH_mr_0004502	hsa-miR-3187-5p	83	80	86	85	0.0260285	0.00827025	0.0693441	6.38316	0.120582	0.157935
PH_mr_0004282	hsa-miR-3189-3p	91	90	87	86	0.00781333	0.00817464	-0.0652197	6.46721	0.080705	0.111755
PH_mr_0004503	hsa-miR-3189-5p	86	103	93	93	0.127204	0	-0.0172238	6.54777	0.882111	0.897569
PH_mr_0004283	hsa-miR-3190-3p	116	119.5	160	148.73	0.021018	0.051625	0.389816	7.07433	0.00422633	0.0128084
PH_mr_0004049	hsa-miR-3191-3p	150	150	140	143.6	0	0.0179519	-0.0812212	7.18821	0.0596718	0.0853434
PH_mr_0004285	hsa-miR-3192	92	97	135	134.5	0.0374131	0.00262377	0.512402	6.81794	0.000787755	0.00501791
PH_mr_0004050	hsa-miR-3194-5p	175	164.33	204.28	216.52	0.044469	0.0411359	0.310549	7.56111	0.0100102	0.0222989
PH_mr_0004051	hsa-miR-3195	212	179.67	158.3	151.05	0.116735	0.0331438	-0.335863	7.44063	0.0440959	0.0667133
PH_mr_0004052	hsa-miR-3196	5042	5035.92	3614.62	3524	0.000853194	0.0179525	-0.497597	12.0501	0.00031416	0.00378267
PH_mr_0004053	hsa-miR-3197	187	180.8	264	264.98	0.0238394	0.00262	0.524494	7.78482	0.000361072	0.00378267
PH_mr_0004287	hsa-miR-3198	105	111	130	103	0.0392837	0.163879	0.100103	6.80438	0.526145	0.569991
PH_mr_0004644	hsa-miR-3200-5p	71	73	85.75	86.5	0.0196419	0.00615768	0.258561	6.29907	0.00263259	0.00996057
PH_mr_0004094	hsa-miR-3201	80	83	90	90	0.0260285	0	0.143369	6.42017	0.019141	0.0353966
PH_mr_0004292	hsa-miR-3202	124	150	200.26	188.2	0.134195	0.0439052	0.509419	7.34622	0.0214813	0.0384986
PH_mr_0002259	hsa-miR-320a	351	352.58	284.43	281.48	0.00317584	0.00737207	-0.314158	8.30149	0.000878231	0.00525345
PH_mr_0003385	hsa-miR-320b	292	292	260	231	0	0.0835279	-0.252766	8.06344	0.0377094	0.0586516
PH_mr_0000512	hsa-miR-320c	336	352.95	383.82	372.01	0.0347934	0.0220974	0.133923	8.49478	0.0454077	0.0684258
PH_mr_0003012	hsa-miR-320d	214	214	139.05	151.68	0	0.0614368	-0.559293	7.46182	0.00180614	0.00812495
PH_mr_0004130	hsa-miR-320e	181	192	158.42	140	0.041706	0.0872925	-0.323957	7.38043	0.0278269	0.0468805
PH_mr_0002293	hsa-miR-323a-5p	187	176.2	225.85	251.93	0.0420526	0.077196	0.394068	7.70102	0.0126974	0.0268432
PH_mr_0000117	hsa-miR-32-3p	99	135	93.71	93	0.217571	0.00537781	-0.308441	6.69887	0.184043	0.227378
PH_mr_0001389	hsa-miR-324-3p	90	88	85	87	0.01589	0.0164443	-0.0494751	6.4509	0.197539	0.241313
PH_mr_0002382	hsa-miR-328	98	95	92	92	0.0219826	0	-0.0687208	6.55792	0.101586	0.135916
PH_mr_0000469	hsa-miR-335-5p	104	104	81	80	0	0.00878394	-0.369551	6.51566	0.000545326	0.00448649
PH_mr_0003158	hsa-miR-339-5p	103	99	82	83	0.0280042	0.00857099	-0.291633	6.51211	0.00285414	0.0101468
PH_mr_0002883	hsa-miR-342-5p	78	79	84	84	0.00900773	0	0.0977259	6.34345	0.0276254	0.0466313
PH_mr_0002052	hsa-miR-345-5p	95	94	85	84	0.00748261	0.00836813	-0.161368	6.48154	0.00718219	0.0176216
PH_mr_0000352	hsa-miR-34a-5p	583	470.75	158.67	175.48	0.150648	0.0711445	-1.65056	8.2078	0.00108372	0.00586287
PH_mr_0001107	hsa-miR-34b-5p	275	292	105	140	0.0424015	0.202031	-1.22479	7.53416	0.00505376	0.0142392
PH_mr_0001533	hsa-miR-34c-3p	84	87	95.5	95	0.0248108	0.00371185	0.156012	6.49564	0.0144456	0.0294662
PH_mr_0004645	hsa-miR-3605-5p	87	94	93.57	93	0.0546933	0.00432064	0.0448003	6.52117	0.441065	0.486288
PH_mr_0005109	hsa-miR-3607-3p	223	214.73	99	117	0.0267186	0.117851	-1.02378	7.26175	0.00180969	0.00812495
PH_mr_0004646	hsa-miR-3607-5p	379	395.88	149.33	154	0.0308073	0.0217729	-1.35291	7.92103	3.97826e-05	0.00304448
PH_mr_0004647	hsa-miR-3609	86	111	86	87	0.179469	0.00817464	-0.175736	6.52247	0.322679	0.365955
PH_mr_0004648	hsa-miR-3610	87	86	93.29	92	0.00817464	0.00984584	0.0990021	6.48411	0.0299142	0.0496291
PH_mr_0004885	hsa-miR-3614-3p	79	80	93	92	0.00889442	0.0076444	0.218506	6.42211	0.0029727	0.0102747
PH_mr_0004650	hsa-miR-3614-5p	74	72	81	82	0.0193728	0.00867616	0.159012	6.2692	0.0113834	0.0246147
PH_mr_0002569	hsa-miR-361-5p	139	145	90	92	0.0298778	0.0155408	-0.641718	6.82857	0.00032352	0.00378267
PH_mr_0008656	hsa-miR-3617-3p	91	94.5	85.75	86	0.0266833	0.00205854	-0.110854	6.47959	0.039438	0.0606899
PH_mr_0004602	hsa-miR-3619-3p	82	92	93	93	0.0812766	0	0.0986018	6.48986	0.254657	0.301367
PH_mr_0004505	hsa-miR-3619-5p	76	77	90	87	0.00924323	0.0239697	0.210041	6.36238	0.00630636	0.0160141
PH_mr_0004506	hsa-miR-3620-3p	372	306.63	187.07	189	0.136226	0.00725778	-0.844919	7.9773	0.00456786	0.013351
PH_mr_0008610	hsa-miR-3620-5p	614	603.07	746.85	715.05	0.0127005	0.0307627	0.264149	9.38121	0.00470829	0.0136406
PH_mr_0004507	hsa-miR-3621	994	995.21	636.79	612.89	0.00086024	0.0270467	-0.6709	9.62253	0.000198685	0.0034611
PH_mr_0004887	hsa-miR-3622a-3p	351	351.47	198.19	188.28	0.000946205	0.0362638	-0.862554	8.02502	0.000148741	0.00327848
PH_mr_0004508	hsa-miR-3622a-5p	92	93	142.93	140	0.0076444	0.0146455	0.612864	6.83779	0.000154326	0.00327848
PH_mr_0004652	hsa-miR-3622b-5p	393	457.06	322.17	326	0.106574	0.00835651	-0.387109	8.53376	0.022099	0.0392022
PH_mr_0000129	hsa-miR-363-5p	3992	9670.27	734.88	1178.8	0.587771	0.328058	-2.73888	11.2317	0.016716	0.0319289
PH_mr_0004653	hsa-miR-3646	110	97	93	95	0.0888153	0.0150448	-0.136129	6.62257	0.174395	0.218873
PH_mr_0004509	hsa-miR-3648	118	111	143.71	147.27	0.0432292	0.0173022	0.346139	7.0116	0.00401863	0.0125907
PH_mr_0004654	hsa-miR-3651	290	465.75	143.93	161	0.328876	0.0791678	-1.27159	7.88587	0.0190605	0.0353227
PH_mr_0004655	hsa-miR-3652	120	152	188.67	159.46	0.166378	0.11866	0.360977	7.2579	0.120115	0.15756
PH_mr_0004510	hsa-miR-3656	2203	2222.56	1839	1392	0.00625051	0.195653	-0.467806	10.8777	0.0614668	0.0877665
PH_mr_0000898	hsa-miR-365a-3p,hsa-miR-365b-3p	99	106	80	80	0.0482902	0	-0.35671	6.50028	0.00397666	0.0125472
PH_mr_0008176	hsa-miR-365a-5p	171	174	260	215.51	0.0122975	0.132318	0.456591	7.65869	0.0247276	0.0428186
PH_mr_0004153	hsa-miR-365b-5p	86	93	128.2	98.33	0.0553044	0.186477	0.328194	6.64681	0.132489	0.172236
PH_mr_0004660	hsa-miR-3660	82	79	87	87	0.0263518	0	0.112277	6.3868	0.0374699	0.0583833
PH_mr_0004661	hsa-miR-3661	85	80	94	94	0.042855	0	0.188929	6.46012	0.0195343	0.0359711
PH_mr_0005162	hsa-miR-3662	81	85	85	83	0.0340774	0.0168359	0.0175947	6.38342	0.682775	0.716502
PH_mr_0004603	hsa-miR-3663-3p	131	120	150.78	148.73	0.0619775	0.0096796	0.25627	7.09829	0.0187145	0.0348955
PH_mr_0004512	hsa-miR-3665	1510	1327.31	728.71	615.11	0.091059	0.119551	-1.08036	9.92713	0.0028837	0.0101595
PH_mr_0004664	hsa-miR-3667-5p	88	85	186	151.68	0.0245239	0.143733	0.957612	6.91322	0.00380819	0.0121874
PH_mr_0004667	hsa-miR-3676-3p	324	377.65	135	147.27	0.108134	0.0614745	-1.31081	7.79497	0.000925161	0.00529184
PH_mr_0008170	hsa-miR-3676-5p	1662	2027.14	507.17	640.61	0.139975	0.164415	-1.68715	9.99839	0.00219407	0.00888853
PH_mr_0004669	hsa-miR-3679-5p	1914	2495.07	3244.12	2664.73	0.186379	0.13867	0.428073	11.3077	0.109684	0.144531
PH_mr_0004893	hsa-miR-3680-3p	75	80	85	83	0.0456198	0.0168359	0.116842	6.33379	0.0833693	0.114897
PH_mr_0005291	hsa-miR-3682-3p	178	213	260.39	264.5	0.126592	0.0110736	0.430606	7.82052	0.0258047	0.0442439
PH_mr_0005171	hsa-miR-3686	77	74	87	87	0.028097	0	0.204824	6.34053	0.00766173	0.0183839
PH_mr_0004514	hsa-miR-3687	90	99	199.25	252.47	0.0673435	0.166617	1.2486	7.1849	0.00316251	0.0106765
PH_mr_0004896	hsa-miR-3689a-3p	77	79	93	90	0.0181309	0.0231838	0.230222	6.40039	0.00581593	0.0156348
PH_mr_0004742	hsa-miR-3689b-3p,hsa-miR-3689c	84	89	99	95.67	0.0408732	0.0241914	0.17065	6.51935	0.0313305	0.0512948
PH_mr_0004676	hsa-miR-3691-5p	90	87	94	94.67	0.0239697	0.00502212	0.0923138	6.51356	0.0566593	0.0817057
PH_mr_0001396	hsa-miR-370	117	106	159.52	151.45	0.0697594	0.0367003	0.481003	7.03964	0.00536091	0.0147538
PH_mr_0004515	hsa-miR-3714	106	115	225	264.47	0.0575924	0.11404	1.14367	7.35854	0.0015161	0.00743762
PH_mr_0000873	hsa-miR-371a-5p	142	122.5	142	140	0.104261	0.0100299	0.0963225	7.09135	0.356498	0.401175
PH_mr_0004850	hsa-miR-371b-5p	110	100	196.48	175.07	0.0673435	0.0814919	0.822405	7.12381	0.00239326	0.00943225
PH_mr_0000102	hsa-miR-373-5p	176	164.33	225	189	0.0484937	0.122975	0.27807	7.54898	0.0844838	0.115883
PH_mr_0001189	hsa-miR-374a-5p	157	122	86.5	90	0.17741	0.0280439	-0.649438	6.78796	0.0210368	0.0380147
PH_mr_0001188	hsa-miR-374b-5p	112	111	85	87	0.00634176	0.0164443	-0.374718	6.61353	0.000738983	0.00493593
PH_mr_0005006	hsa-miR-374c-5p	100	90	83	84	0.0744323	0.00846834	-0.184176	6.47577	0.0653105	0.0923465
PH_mr_0001542	hsa-miR-378a-3p	131	127	96	95	0.0219258	0.00740426	-0.433645	6.79423	0.000620368	0.0046183
PH_mr_0004238	hsa-miR-378b	92	87	85	85	0.0395032	0	-0.0738618	6.44632	0.159929	0.203355
PH_mr_0004304	hsa-miR-378c	118	113	96	94	0.0306107	0.0148865	-0.281635	6.71059	0.004043	0.0126217
PH_mr_0004965	hsa-miR-378d	93	93	83	83	0	0	-0.164119	6.4571	0.00557016	0.0150671
PH_mr_0004703	hsa-miR-378e	98	99	85.25	84	0.00717875	0.0104447	-0.219061	6.5125	0.00305489	0.0104104
PH_mr_0004707	hsa-miR-378f	104	99	87	87	0.0348328	0	-0.221955	6.55392	0.00848566	0.0198683
PH_mr_0004712	hsa-miR-378g	120	122.5	92.75	92.33	0.0145795	0.00320926	-0.389763	6.72688	0.000580157	0.00448649
PH_mr_0004782	hsa-miR-378i	123	115	94	95	0.0475366	0.00748261	-0.33178	6.72811	0.0048951	0.0139791
PH_mr_0004516	hsa-miR-3907	282	240.86	226.32	265	0.111274	0.111336	-0.0897668	7.98092	0.541682	0.583195
PH_mr_0005173	hsa-miR-3908	79	75	88	87	0.0367328	0.00808122	0.184888	6.35874	0.0163424	0.031353
PH_mr_0004680	hsa-miR-3911	97	95	99	97	0.0147314	0.0144308	0.0297505	6.59976	0.380472	0.424861
PH_mr_0005176	hsa-miR-3914	84	106.5	102	99.75	0.167033	0.0157719	0.0928216	6.60992	0.553252	0.592722
PH_mr_0004998	hsa-miR-3915	78	77	85	84	0.00912396	0.00836813	0.12476	6.33847	0.015649	0.0308511
PH_mr_0004682	hsa-miR-3916	86	93	99	97	0.0553044	0.0144308	0.131923	6.54867	0.0838695	0.115403
PH_mr_0004683	hsa-miR-3917	84	86	91.5	91	0.0166378	0.00387456	0.102456	6.46052	0.0320082	0.0521105
PH_mr_0004684	hsa-miR-3918	294	332.8	496	611.39	0.0875423	0.147361	0.815981	8.69708	0.00965178	0.0218356
PH_mr_0004685	hsa-miR-3919	76	74	85	85	0.0188562	0	0.1807	6.31904	0.00703733	0.0173641
PH_mr_0004688	hsa-miR-3925-5p	89	86	134.06	140	0.0242437	0.0306518	0.64701	6.7745	0.000416982	0.00403546
PH_mr_0004689	hsa-miR-3926	74	75	85	85	0.00949137	0	0.190255	6.31426	0.00417664	0.012792
PH_mr_0004691	hsa-miR-3928	87	83	99	102.5	0.0332756	0.0245645	0.245427	6.5317	0.00867774	0.0202094
PH_mr_0004692	hsa-miR-3929	80	79	87	90	0.00889442	0.0239697	0.154544	6.39013	0.0151819	0.0301217
PH_mr_0004693	hsa-miR-3934-5p	116	123	225	265	0.0414205	0.115446	1.03157	7.41603	0.00184454	0.00813608
PH_mr_0004694	hsa-miR-3935	88	88	84	83	0	0.00846834	-0.0757532	6.42156	0.0526389	0.0766697
PH_mr_0004695	hsa-miR-3936	83	80	93	89	0.0260285	0.0310816	0.158962	6.42796	0.0282294	0.0474669
PH_mr_0004518	hsa-miR-3937	109	111	167.38	147.82	0.0128565	0.0877602	0.51604	7.03932	0.00595289	0.0156368
PH_mr_0004605	hsa-miR-3940-3p	127	122	93	92.33	0.0283979	0.00511263	-0.425768	6.74683	0.000884713	0.00525345
PH_mr_0004519	hsa-miR-3940-5p	3203	2666.1	2530.3	1392	0.129371	0.410422	-0.638844	11.1934	0.173179	0.217976
PH_mr_0004606	hsa-miR-3944-3p	75	78	80	79	0.0277297	0.00889442	0.055744	6.28498	0.193325	0.237163
PH_mr_0004521	hsa-miR-3944-5p	103	100	174.17	156	0.0208997	0.0778274	0.699699	7.01503	0.00184953	0.00813608
PH_mr_0004698	hsa-miR-3945	261	252	496	525.8	0.0248108	0.0412444	0.99369	8.49944	0.000172977	0.00342254
PH_mr_0004545	hsa-miR-3960	11343	11645.7	13779.4	19142.6	0.0186226	0.230388	0.498848	13.7379	0.0780397	0.108582
PH_mr_0004546	hsa-miR-3972	192	200.8	143.43	143.07	0.031683	0.00177702	-0.454899	7.38984	0.000840685	0.00519317
PH_mr_0005234	hsa-miR-3976	218	233.57	227.95	218.25	0.0487617	0.0307438	-0.016742	7.80958	0.771535	0.794334
PH_mr_0002279	hsa-miR-422a	132	111	90	92	0.122216	0.0155408	-0.411697	6.71356	0.0268924	0.0456594
PH_mr_0003163	hsa-miR-423-3p	205	181.6	96	97	0.0855991	0.00732753	-0.999613	7.09224	0.000742373	0.00493593
PH_mr_0000863	hsa-miR-423-5p	582	594.1	574	533	0.0145498	0.0523783	-0.0882693	9.15558	0.175494	0.219619
PH_mr_0000913	hsa-miR-424-3p	88	91	87	87	0.0237019	0	-0.0406696	6.46328	0.274225	0.318081
PH_mr_0003339	hsa-miR-424-5p	153	139.5	93	101.25	0.0652714	0.0600631	-0.590286	6.89561	0.00399032	0.0125472
PH_mr_0004105	hsa-miR-4251	83	87	144.07	147.59	0.0332756	0.0170679	0.779047	6.79852	0.000215862	0.00361569
PH_mr_0004318	hsa-miR-4253	143	140.67	93	90	0.011616	0.0231838	-0.632515	6.83176	0.000224486	0.00362087
PH_mr_0002876	hsa-miR-425-5p	107	97	88	92.67	0.0693242	0.0365549	-0.173959	6.58371	0.0817544	0.113029
PH_mr_0004314	hsa-miR-4257	167	194	318.69	326	0.105772	0.0160355	0.84056	7.91209	0.00232231	0.00923624
PH_mr_0004315	hsa-miR-4258	278	232.29	159.15	164.08	0.12668	0.02157	-0.653113	7.66281	0.00822669	0.0195777
PH_mr_0004316	hsa-miR-4259	200	214.55	196.46	188	0.0496365	0.0311196	-0.108173	7.64043	0.133497	0.173288
PH_mr_0004106	hsa-miR-4261	89	99	137.86	142	0.0752241	0.0209206	0.575859	6.84047	0.00305977	0.0104104
PH_mr_0004323	hsa-miR-4265	87	87	87.75	87	0	0.00606959	0.00619186	6.44604	0.814797	0.833946
PH_mr_0004327	hsa-miR-4270	608	622.93	720.19	632	0.0171531	0.0922352	0.13258	9.33172	0.194994	0.238539
PH_mr_0004328	hsa-miR-4271	279	279.21	383	326	0.000532031	0.113696	0.3403	8.29481	0.0364101	0.0570592
PH_mr_0004329	hsa-miR-4274	87	82	87.75	87	0.0418406	0.00606959	0.0488876	6.42469	0.325998	0.36828
PH_mr_0004059	hsa-miR-4281	493	489.33	557.6	533.47	0.00528352	0.0312766	0.151121	9.01561	0.021678	0.0387711
PH_mr_0004334	hsa-miR-4283	84	85	189.73	166	0.00836813	0.0943392	1.07057	6.93614	0.000789269	0.00501791
PH_mr_0004335	hsa-miR-4284	53033	52655	4564	6664.37	0.00505789	0.264542	-3.26028	14.0593	0.00055489	0.00448649
PH_mr_0004336	hsa-miR-4286	14580	14203.6	740.47	1320.22	0.0184915	0.397872	-3.86341	11.8811	0.00119779	0.00624716
PH_mr_0004114	hsa-miR-4288	88	89	87	87	0.00798991	0	-0.024639	6.45526	0.389189	0.434038
PH_mr_0004339	hsa-miR-4290	130	139	93.71	94.67	0.0473157	0.00720695	-0.513171	6.81407	0.00130108	0.00666612
PH_mr_0004096	hsa-miR-4293	81	82	85	85	0.00867616	0	0.0606899	6.37905	0.0891696	0.121165
PH_mr_0004097	hsa-miR-4294	641	611	1082	1259.82	0.0338869	0.107385	0.899639	9.73942	0.00218559	0.00888853
PH_mr_0004306	hsa-miR-4298	405	574.56	383	350.67	0.244798	0.0623189	-0.396461	8.71582	0.152478	0.195882
PH_mr_0004305	hsa-miR-4299	129	150	418.77	466.63	0.106446	0.0764448	1.66805	7.95405	0.000514458	0.00435168
PH_mr_0004132	hsa-miR-4300	81	81	93	90.5	0	0.0192672	0.179652	6.42968	0.00729536	0.0177493
PH_mr_0004098	hsa-miR-4301	117	100	81	84	0.110791	0.025713	-0.391027	6.5616	0.0251809	0.043345
PH_mr_0004307	hsa-miR-4304	86	79	93	93	0.0599969	0	0.174136	6.45209	0.0473809	0.0709533
PH_mr_0004099	hsa-miR-4305	130	140	127	135	0.0523783	0.0431821	-0.0430753	7.05429	0.526006	0.569991
PH_mr_0004134	hsa-miR-4306	96	100	96	93	0.0288615	0.0224478	-0.0523487	6.58824	0.261535	0.307834
PH_mr_0004136	hsa-miR-4311	75	77	85	85	0.0186081	0	0.161588	6.3286	0.00963207	0.0218356
PH_mr_0004055	hsa-miR-4313	204	146	87.25	92	0.234355	0.0374757	-0.945802	6.95822	0.015984	0.0311455
PH_mr_0004102	hsa-miR-4314	194	197	260	265	0.0108507	0.0134687	0.425126	7.82355	0.000494014	0.00430286
PH_mr_0004138	hsa-miR-4317	109	93	94	93.57	0.112017	0.00324205	-0.10239	6.60248	0.35742	0.401694
PH_mr_0004057	hsa-miR-4321	119	150	94	97	0.162976	0.0222128	-0.484567	6.81953	0.03658	0.0572015
PH_mr_0004056	hsa-miR-4322	81	80	85.75	87	0.00878394	0.0102331	0.101615	6.3817	0.0285768	0.0479584
PH_mr_0004313	hsa-miR-4323	581	491.5	246.08	265	0.118016	0.0523537	-1.0653	8.52907	0.0019393	0.00830271
PH_mr_0004104	hsa-miR-4324	2553	2339.97	192.52	264.41	0.061572	0.222502	-3.43738	9.53644	0.000307906	0.00378267
PH_mr_0001369	hsa-miR-432-5p	93	88	83	83	0.0390667	0	-0.124256	6.43717	0.0501814	0.0740052
PH_mr_0004322	hsa-miR-4327	180	165	159.52	145.59	0.0614875	0.0645669	-0.177407	7.34038	0.101054	0.135653
PH_mr_0000386	hsa-miR-433	87	83	85	87	0.0332756	0.0164443	0.0171758	6.41758	0.685451	0.717582
PH_mr_0004340	hsa-miR-4330	82	79	87	87	0.0263518	0	0.112277	6.3868	0.0374699	0.0583833
PH_mr_0004704	hsa-miR-4417	91	95	190.54	177	0.0304132	0.052099	0.981953	7.0298	0.000307851	0.00378267
PH_mr_0004706	hsa-miR-4419a	155	180	225.4	189.88	0.105538	0.120961	0.308655	7.53832	0.10137	0.135835
PH_mr_0005219	hsa-miR-4419b	326	458.44	574	595.75	0.238767	0.0262955	0.597076	8.8932	0.0557896	0.080585
PH_mr_0004710	hsa-miR-4422	80	81	93	93.43	0.00878394	0.00326188	0.211597	6.43669	0.00302789	0.0104104
PH_mr_0004713	hsa-miR-4425	85	89	96	95	0.0325107	0.00740426	0.134847	6.50999	0.0317594	0.0518023
PH_mr_0004714	hsa-miR-4428	248	274.33	385.1	378.32	0.0712887	0.0125598	0.549294	8.30163	0.00289272	0.0101595
PH_mr_0004715	hsa-miR-4429	242	256.75	205.81	188.9	0.0418239	0.0605871	-0.338218	7.79243	0.0125431	0.0266465
PH_mr_0004716	hsa-miR-4430	239	279.21	468	497.98	0.109735	0.0438913	0.902118	8.4641	0.0024867	0.00971262
PH_mr_0004717	hsa-miR-4431	111	91	83.5	84	0.140021	0.00422153	-0.263094	6.51956	0.107973	0.143142
PH_mr_0004719	hsa-miR-4433-3p	225	214.18	225	188.85	0.0348417	0.123532	-0.0907915	7.73283	0.460211	0.505477
PH_mr_0008008	hsa-miR-4433-5p	168	135	99	140	0.154023	0.242606	-0.355247	7.05694	0.229905	0.275823
PH_mr_0004720	hsa-miR-4435	76	80	90	92	0.0362619	0.0155408	0.22278	6.39632	0.0104921	0.0231944
PH_mr_0004721	hsa-miR-4436a	89	90	160	149	0.00790063	0.0503442	0.786755	6.87717	0.000405359	0.00403378
PH_mr_0004956	hsa-miR-4436b-3p	131	177.67	191.93	164.85	0.213825	0.10734	0.221484	7.36398	0.343457	0.387
PH_mr_0004595	hsa-miR-4436b-5p	136	145	105	117	0.0452951	0.076444	-0.341381	6.963	0.0195221	0.0359711
PH_mr_0004722	hsa-miR-4437	84	85	93.57	93	0.00836813	0.00432064	0.142712	6.47221	0.00969642	0.0218797
PH_mr_0004523	hsa-miR-4440	96	95	137.14	135	0.00740426	0.0111208	0.510752	6.83278	0.000236412	0.00366604
PH_mr_0005016	hsa-miR-4441	88	89	101.5	95	0.00798991	0.0467806	0.150013	6.54259	0.0437278	0.0663534
PH_mr_0004724	hsa-miR-4442	122	135	142	135	0.0715361	0.0357382	0.109505	7.05853	0.211079	0.256058
PH_mr_0004725	hsa-miR-4443	10823	15127.8	1650.85	2612.81	0.234594	0.319073	-2.62317	12.3318	0.00365144	0.0118672
PH_mr_0004726	hsa-miR-4444	85	80	93	92	0.042855	0.0076444	0.165701	6.44851	0.0287426	0.0481439
PH_mr_0004607	hsa-miR-4446-3p	230	256.75	171.33	151.41	0.07772	0.0872874	-0.59338	7.62817	0.00834021	0.01974
PH_mr_0004729	hsa-miR-4447	138	138.5	201.91	176.03	0.00255735	0.0968404	0.44749	7.33488	0.0113889	0.0246147
PH_mr_0004730	hsa-miR-4448	5940	5944.5	1303.33	1541	0.000535484	0.118171	-2.06797	11.5028	0.000196521	0.0034611
PH_mr_0004524	hsa-miR-4449	152	140.67	196.67	188.98	0.0547478	0.0281999	0.398812	7.39146	0.00500946	0.0142125
PH_mr_0004731	hsa-miR-4450	90	91	134.44	110.33	0.00781333	0.139301	0.428426	6.71404	0.033228	0.0532015
PH_mr_0005019	hsa-miR-4451	114	120	111	124	0.0362619	0.0782331	0.00441578	6.8721	0.956369	0.967477
PH_mr_0004732	hsa-miR-4453	82	85	87	87	0.025405	0	0.059472	6.41321	0.153185	0.196419
PH_mr_0004733	hsa-miR-4454	51340	52190.2	8039.89	14838.9	0.0116134	0.420267	-2.24462	14.5373	0.00724011	0.0177139
PH_mr_0005021	hsa-miR-4455	129	159	99	99	0.147314	0	-0.532698	6.89571	0.0213016	0.0384134
PH_mr_0005201	hsa-miR-4456	143	145	119	110.33	0.00982093	0.0534654	-0.329641	7.00507	0.00654974	0.0163932
PH_mr_0004525	hsa-miR-4459	728	1113.35	750	723.69	0.295961	0.0252482	-0.289256	9.66962	0.32501	0.367642
PH_mr_0004735	hsa-miR-4461	90	93	87.5	87	0.0231838	0.00405219	-0.0684286	6.48129	0.108375	0.143456
PH_mr_0004527	hsa-miR-4462	112	120	192.12	149	0.048766	0.178767	0.545393	7.12982	0.0364235	0.0570592
PH_mr_0004737	hsa-miR-4463	632	592.19	651.91	629.16	0.0459895	0.0251144	0.0660575	9.28988	0.267961	0.314076
PH_mr_0004738	hsa-miR-4465	169	150	237.32	265	0.0842322	0.0779293	0.65542	7.64256	0.00592597	0.0156368
PH_mr_0004528	hsa-miR-4466	205	185.5	223	196	0.0706201	0.0911307	0.100427	7.65759	0.376142	0.420565
PH_mr_0004529	hsa-miR-4467	1894	1464.76	1651.9	1392	0.180732	0.120751	-0.135408	10.6341	0.505501	0.549677
PH_mr_0005028	hsa-miR-4468	83	87	142.36	147.32	0.0332756	0.0242146	0.769113	6.79355	0.000271762	0.00366604
PH_mr_0004739	hsa-miR-4470	97	106	142	141.71	0.0626991	0.00144557	0.484356	6.90609	0.00293445	0.0101829
PH_mr_0004740	hsa-miR-4472	231	221.67	261.28	240	0.0291484	0.0600352	0.146162	7.89509	0.0885992	0.120689
PH_mr_0004904	hsa-miR-4474-3p	85	85	85	85	0	0	-8.88178e-16	6.40939	1	1
PH_mr_0005211	hsa-miR-4475	86	85	142	145.76	0.00827025	0.0184787	0.750771	6.79321	9.85121e-05	0.00304448
PH_mr_0004741	hsa-miR-4476	89	99	99	95.67	0.0752241	0.0241914	0.0521306	6.57861	0.502949	0.548271
PH_mr_0005035	hsa-miR-4478	85	85	142	142.53	0	0.00263429	0.743044	6.78091	5.58195e-05	0.00304448
PH_mr_0004746	hsa-miR-4481	164	159	295.01	286.65	0.0218919	0.020326	0.848666	7.75955	0.00011157	0.00304448
PH_mr_0008095	hsa-miR-4482-3p	81	80	84	82	0.00878394	0.0170387	0.0440457	6.35291	0.21683	0.26194
PH_mr_0005038	hsa-miR-4483	85	86	88	88.5	0.00827025	0.00400627	0.0456907	6.44067	0.16125	0.204736
PH_mr_0004748	hsa-miR-4484	1388	1317.25	1351.04	1356	0.0369857	0.00259121	0.00144541	10.4018	0.972382	0.982534
PH_mr_0004749	hsa-miR-4485	290	266.25	249	265	0.0603822	0.0440222	-0.113348	8.0616	0.179612	0.224129
PH_mr_0004750	hsa-miR-4486	611	613.69	496	604	0.00310628	0.13885	-0.161897	9.17725	0.255913	0.302033
PH_mr_0004751	hsa-miR-4487	81	86	87.75	88.5	0.0423417	0.00601793	0.078409	6.42226	0.157912	0.201379
PH_mr_0004532	hsa-miR-4488	1324	1339	1304.77	1293.04	0.0079659	0.00638566	-0.0357483	10.3609	0.24826	0.294197
PH_mr_0004752	hsa-miR-4489	135	182.4	135	134	0.211196	0.0052573	-0.222436	7.18267	0.292473	0.336074
PH_mr_0004755	hsa-miR-4491	78	79	90	92	0.00900773	0.0155408	0.213116	6.40115	0.00414784	0.012792
PH_mr_0004533	hsa-miR-4492	1339	1423.19	3211.06	3333.77	0.0431044	0.0265153	1.24496	11.0534	9.6664e-05	0.00304448
PH_mr_0004757	hsa-miR-4494	89	88	99	97	0.00798991	0.0144308	0.147052	6.54111	0.011515	0.0248256
PH_mr_0004758	hsa-miR-4496	102	107	160	147.82	0.0338329	0.0559584	0.557867	6.98588	0.00212656	0.00877837
PH_mr_0004759	hsa-miR-4497	9192	11258.8	13779.4	18634	0.142925	0.211809	0.655468	13.6402	0.0511043	0.0750621
PH_mr_0004534	hsa-miR-4498	149	141.5	186	149	0.0365115	0.156197	0.19725	7.28054	0.234265	0.279513
PH_mr_0005041	hsa-miR-4499	142	146	113.4	97	0.0196419	0.110233	-0.457191	6.94119	0.0157072	0.0308826
PH_mr_0004155	hsa-miR-449b-3p	204	227	100.6	130.56	0.0754685	0.183292	-0.908959	7.29501	0.0107017	0.0235383
PH_mr_0004760	hsa-miR-4502	80	91	87.5	87	0.0909728	0.00405219	0.0322159	6.43097	0.707647	0.738156
PH_mr_0004761	hsa-miR-4505	1277	1238	1630.27	1384.22	0.0219302	0.115432	0.256707	10.4245	0.0785552	0.109125
PH_mr_0004762	hsa-miR-4506	105	102	125.8	111	0.0204958	0.0883883	0.191367	6.78902	0.0886804	0.120689
PH_mr_0004535	hsa-miR-4507	506	467.5	631.32	617.73	0.0559293	0.015387	0.360622	9.10622	0.00584708	0.0156368
PH_mr_0004536	hsa-miR-4508	1117	1096	2299.07	2615.37	0.01342	0.0910207	1.14809	10.6858	0.000587209	0.00448649
PH_mr_0008113	hsa-miR-450a-3p	80	86	83	85	0.0511162	0.0168359	0.0181188	6.38316	0.740721	0.768973
PH_mr_0004764	hsa-miR-4510	241	258.25	193.21	152	0.0488637	0.168824	-0.54178	7.69187	0.0323305	0.0524527
PH_mr_0004537	hsa-miR-4513	109	115	143.21	142	0.0378807	0.00599978	0.349031	6.98135	0.00264167	0.00996057
PH_mr_0004767	hsa-miR-4514	98	95	92.75	90.5	0.0219826	0.0173642	-0.0747221	6.55492	0.105734	0.140602
PH_mr_0004768	hsa-miR-4516	2602	2910	4480.5	3793	0.0790235	0.117516	0.583179	11.7177	0.0148271	0.0296884
PH_mr_0004905	hsa-miR-4520a-3p	90	91	87	87	0.00781333	0	-0.0568804	6.47138	0.101078	0.135653
PH_mr_0004773	hsa-miR-4521	250	373.12	93	128	0.279429	0.22397	-1.48506	7.51211	0.0142178	0.0291382
PH_mr_0004777	hsa-miR-4525	340	279.53	496	528.78	0.138036	0.0452369	0.732235	8.63424	0.00830402	0.0197079
PH_mr_0004540	hsa-miR-4526	84	85	98.83	95	0.00836813	0.0279443	0.197512	6.49961	0.0089858	0.0206507
PH_mr_0004780	hsa-miR-4530	1245	1349.35	2670.9	1870.94	0.0568825	0.249087	0.786339	10.7332	0.0323388	0.0524527
PH_mr_0005048	hsa-miR-4531	83	78	158.06	145.06	0.0439197	0.0606518	0.912196	6.78632	0.000676016	0.00482631
PH_mr_0004541	hsa-miR-4532	297	271	468	532.69	0.0647351	0.0914224	0.815524	8.556	0.0028902	0.0101595
PH_mr_0004542	hsa-miR-4533	88	86	131.6	111	0.0162553	0.120086	0.474368	6.68003	0.0174669	0.0330733
PH_mr_0004781	hsa-miR-4534	407	496	264	265	0.139385	0.00267337	-0.764419	8.42933	0.00653157	0.0163932
PH_mr_0004783	hsa-miR-4535	177	177	200	177	0	0.0862783	0.0881253	7.51167	0.320004	0.363395
PH_mr_0004785	hsa-miR-4538	89	87	144.71	147	0.0160706	0.0111019	0.729008	6.82384	0.000104149	0.00304448
PH_mr_0004544	hsa-miR-4539	126	126	264	282.04	0	0.0467226	1.1148	7.53468	0.00011342	0.00304448
PH_mr_0002681	hsa-miR-455-3p	166	153	83.5	85	0.0576325	0.0125894	-0.919666	6.85638	0.000356444	0.00378267
PH_mr_0004547	hsa-miR-4632-3p	85	85	83	83	0	0	-0.0343515	6.39222	0.241416	0.286867
PH_mr_0008612	hsa-miR-4632-5p	1021	1105.91	370.07	286.54	0.0564579	0.179908	-1.70627	9.20026	0.00142166	0.00714728
PH_mr_0004788	hsa-miR-4633-5p	464	320	159.15	152.5	0.259754	0.0301765	-1.3065	7.9367	0.00839519	0.0198163
PH_mr_0004548	hsa-miR-4634	292	295.33	379	420.98	0.0080182	0.0742127	0.443827	8.41992	0.00590901	0.0156368
PH_mr_0004789	hsa-miR-4635	86	88	158.67	148.45	0.0162553	0.0470606	0.819011	6.85235	0.000339384	0.00378267
PH_mr_0004608	hsa-miR-4638-3p	83	80	88	90	0.0260285	0.01589	0.127159	6.41206	0.0325992	0.0524841
PH_mr_0004549	hsa-miR-4638-5p	1158	3076.75	390.19	479	0.640775	0.144498	-2.12635	9.81913	0.0328722	0.052826
PH_mr_0004609	hsa-miR-4640-3p	82	85	83	81	0.025405	0.0172465	-0.0260268	6.37046	0.504914	0.549677
PH_mr_0004550	hsa-miR-4640-5p	138	150	199.2	188.05	0.0589256	0.0407191	0.427852	7.3826	0.00592	0.0156368
PH_mr_0004792	hsa-miR-4641	95	94	87	88	0.00748261	0.00808122	-0.111035	6.5067	0.0206839	0.0374547
PH_mr_0004793	hsa-miR-4644	189	264.45	223.54	265	0.235312	0.120017	0.122572	7.86583	0.613899	0.649703
PH_mr_0004911	hsa-miR-4646-3p	171	164	127	134.44	0.0295507	0.0402454	-0.357951	7.20873	0.00423516	0.0128084
PH_mr_0004794	hsa-miR-4646-5p	219	279.32	296.43	290.25	0.171186	0.0148971	0.246069	8.07332	0.181392	0.225703
PH_mr_0004795	hsa-miR-4647	80	83	90	88	0.0260285	0.01589	0.127159	6.41206	0.0325992	0.0524841
PH_mr_0004796	hsa-miR-4648	91	87	86.5	86	0.0317801	0.00409917	-0.0449226	6.45291	0.291311	0.335624
PH_mr_0004610	hsa-miR-4649-3p	92	90	93	92.67	0.0155408	0.00251355	0.0288871	6.52215	0.361456	0.405707
PH_mr_0004552	hsa-miR-4649-5p	1057	1017.67	496	464.99	0.0268096	0.045635	-1.11078	9.46302	0.000152854	0.00327848
PH_mr_0004553	hsa-miR-4651	266	259	308.57	264.89	0.0188562	0.10772	0.123306	8.0977	0.273061	0.317962
PH_mr_0004913	hsa-miR-4652-3p	92	89	85	84	0.02344	0.00836813	-0.0987935	6.45025	0.0487148	0.072325
PH_mr_0005240	hsa-miR-4652-5p	79	80	87	85	0.00889442	0.0164443	0.113313	6.36951	0.0261334	0.0446318
PH_mr_0004914	hsa-miR-4653-3p	397	398	496	614.1	0.00177888	0.150454	0.473453	8.87154	0.0309584	0.0508769
PH_mr_0004798	hsa-miR-4654	105	98	165.13	151.29	0.048766	0.0618568	0.639838	6.9844	0.00227849	0.00918778
PH_mr_0004554	hsa-miR-4655-5p	1096	1098.48	651	613.85	0.00159821	0.041537	-0.795534	9.7019	0.000250059	0.00366604
PH_mr_0004555	hsa-miR-4656	666	1053.38	626	631.03	0.318625	0.00565897	-0.414302	9.50294	0.214787	0.259832
PH_mr_0004799	hsa-miR-4657	75	78	85	85	0.0277297	0	0.15228	6.33325	0.0175558	0.0330976
PH_mr_0004240	hsa-miR-466	127	131	94	95	0.0219258	0.00748261	-0.448832	6.78664	0.000558884	0.00448649
PH_mr_0004801	hsa-miR-4660	77	77	87	87	0	0	0.176157	6.35487	0.00451648	0.0132901
PH_mr_0004557	hsa-miR-4664-5p	209	177.67	97.67	99	0.114587	0.00956376	-0.970608	7.1049	0.00184545	0.00813608
PH_mr_0004558	hsa-miR-4665-5p	150	150	260	265	0	0.0134687	0.807289	7.63246	5.76307e-05	0.00304448
PH_mr_0004918	hsa-miR-4667-3p	129	121.5	114	102.5	0.0423417	0.0751199	-0.211835	6.8621	0.0629202	0.0895482
PH_mr_0004803	hsa-miR-4667-5p	493	582	736.05	1009.38	0.117084	0.221462	0.686297	9.40831	0.0434161	0.0659955
PH_mr_0004805	hsa-miR-4669	205	227.57	396.88	406.44	0.0737888	0.01683	0.894905	8.20228	0.00073817	0.00493593
PH_mr_0004808	hsa-miR-4672	85	79	225.06	216.72	0.0517395	0.0266978	1.43034	7.07176	8.81488e-05	0.00304448
PH_mr_0004559	hsa-miR-4673	79	83	93	92	0.0349189	0.0076444	0.19195	6.43539	0.0134623	0.0279465
PH_mr_0004560	hsa-miR-4674	138	140	177.62	151.21	0.0101742	0.113583	0.237626	7.23772	0.0878138	0.120072
PH_mr_0004810	hsa-miR-4676-5p	85	86	93	90	0.00827025	0.0231838	0.0976781	6.46667	0.049537	0.0732543
PH_mr_0004813	hsa-miR-4681	88	89	93	90.5	0.00798991	0.0192672	0.0519198	6.49354	0.171141	0.215722
PH_mr_0004814	hsa-miR-4682	76	80	83	83	0.0362619	0	0.0901116	6.32998	0.0956466	0.129562
PH_mr_0004922	hsa-miR-4684-3p	86	86	197.35	188.67	0	0.0317998	1.1659	7.00922	4.62398e-05	0.00304448
PH_mr_0004923	hsa-miR-4685-3p	178	185.5	158	149	0.0291791	0.041459	-0.24403	7.38349	0.0133804	0.0279465
PH_mr_0004562	hsa-miR-4685-5p	125	138	127	120	0.0699041	0.0400789	-0.0893667	6.99247	0.289701	0.334655
PH_mr_0004614	hsa-miR-4687-3p	373	357	404	373	0.0309965	0.0564229	0.0892156	8.55601	0.217568	0.262468
PH_mr_0004563	hsa-miR-4687-5p	503	374.71	258.15	282.71	0.206708	0.0642183	-0.6844	8.41982	0.0300377	0.0497393
PH_mr_0004565	hsa-miR-4688	402	441	383	326	0.0654263	0.113696	-0.252879	8.5914	0.102425	0.136619
PH_mr_0004566	hsa-miR-4689	607	607	638.62	607	0	0.0358997	0.0366306	9.26387	0.401889	0.447057
PH_mr_0004567	hsa-miR-4690-5p	171	181.6	226.13	196	0.0425146	0.100941	0.256623	7.58955	0.0673098	0.0949575
PH_mr_0004924	hsa-miR-4691-3p	79	77	83	82	0.0181309	0.00857099	0.0810121	6.32579	0.0650213	0.0920871
PH_mr_0004816	hsa-miR-4692	83	82	90	90	0.00857099	0	0.125557	6.42907	0.0136635	0.0280856
PH_mr_0005123	hsa-miR-4694-3p	83	76	130.8	128	0.062261	0.0153006	0.704126	6.66355	0.000997078	0.00553156
PH_mr_0004925	hsa-miR-4695-3p	317	242.14	142	146.82	0.189341	0.0236012	-0.940192	7.64392	0.00873951	0.020245
PH_mr_0004569	hsa-miR-4695-5p	1132	1341.31	468	476.95	0.119681	0.0133946	-1.38301	9.57554	0.000716373	0.00493593
PH_mr_0004817	hsa-miR-4696	77	79	86	87	0.0181309	0.00817464	0.14932	6.35994	0.0128031	0.0270012
PH_mr_0004616	hsa-miR-4697-3p	82	83	85	81	0.00857099	0.0340774	0.00832475	6.37046	0.837387	0.855058
PH_mr_0004570	hsa-miR-4697-5p	190	184.75	226.43	208.46	0.0198122	0.0584364	0.213631	7.65646	0.0295923	0.0491888
PH_mr_0004818	hsa-miR-4698	165	165	225.74	217.26	0	0.0270712	0.424576	7.57861	0.000812399	0.00509065
PH_mr_0005252	hsa-miR-4699-5p	85	82	82	83	0.025405	0.00857099	-0.0171758	6.37488	0.631243	0.665632
PH_mr_0004617	hsa-miR-4700-3p	83	107	93	93.57	0.178638	0.00432064	-0.0146867	6.55091	0.927484	0.941537
PH_mr_0004819	hsa-miR-4700-5p	109	120.5	144	142.4	0.0708647	0.00790063	0.321328	7.0012	0.0134269	0.0279465
PH_mr_0004926	hsa-miR-4701-3p	99	120	159.76	148.55	0.13561	0.0514201	0.49916	7.0177	0.0243613	0.0423527
PH_mr_0004820	hsa-miR-4701-5p	575	509.57	192.12	177	0.0853168	0.0579294	-1.55354	8.30351	0.000319387	0.00378267
PH_mr_0004571	hsa-miR-4706	496	534	523.63	490	0.0521749	0.0469205	-0.0229252	8.99598	0.736105	0.765093
PH_mr_0004618	hsa-miR-4707-3p	280	217.5	172.42	173.41	0.177665	0.00404844	-0.513164	7.6905	0.0384035	0.0595185
PH_mr_0004572	hsa-miR-4707-5p	87	87	93	92	0	0.0076444	0.0884169	6.48715	0.0348522	0.055104
PH_mr_0004927	hsa-miR-4708-3p	104	102	171.09	148.32	0.0137302	0.100816	0.629158	7.00101	0.00480722	0.0138188
PH_mr_0004928	hsa-miR-4709-3p	73	74	87	87	0.0096205	0	0.243305	6.32129	0.00200288	0.00842757
PH_mr_0004824	hsa-miR-4710	149	181.6	196.53	161.77	0.139454	0.137198	0.116309	7.42005	0.523973	0.569053
PH_mr_0005307	hsa-miR-4712-3p	141	143	99	102	0.00995925	0.0211077	-0.49882	6.9003	0.000407546	0.00403378
PH_mr_0004930	hsa-miR-4713-3p	85	85	93.29	93.43	0	0.00106036	0.135341	6.47706	0.00980184	0.0220477
PH_mr_0004827	hsa-miR-4713-5p	303	274.89	196.6	177	0.0687908	0.0741932	-0.62958	7.85815	0.0047139	0.0136406
PH_mr_0004829	hsa-miR-4715-5p	78	78	87	87	0	0	0.157541	6.36417	0.0062837	0.0160032
PH_mr_0004933	hsa-miR-4716-3p	193	223	264	265	0.101987	0.00267337	0.350443	7.8719	0.0257345	0.0442106
PH_mr_0004619	hsa-miR-4717-3p	86	91	93	92	0.0399495	0.0076444	0.0643307	6.4992	0.210939	0.256058
PH_mr_0004832	hsa-miR-4717-5p	106	100	83	84	0.0411907	0.00846834	-0.30221	6.53478	0.00486851	0.0139489
PH_mr_0004573	hsa-miR-4721	168	159	225.93	200	0.0389233	0.0860953	0.379194	7.5422	0.0170364	0.0324052
PH_mr_0004620	hsa-miR-4722-3p	248	266.1	191.33	164.08	0.0497904	0.108431	-0.535923	7.73705	0.0118518	0.0253633
PH_mr_0004574	hsa-miR-4722-5p	104	111	188.57	177	0.0460442	0.0447587	0.765853	7.13035	0.000773597	0.00501791
PH_mr_0004935	hsa-miR-4723-3p	250	223	160	149.32	0.0807268	0.048829	-0.611246	7.57772	0.00425265	0.0128168
PH_mr_0004834	hsa-miR-4723-5p	1891	1877.26	739.85	1077.53	0.00515657	0.262769	-1.07737	10.341	0.0148159	0.0296884
PH_mr_0004835	hsa-miR-4724-5p	80	80	85.75	86	0	0.00205854	0.102237	6.37305	0.0217284	0.0387817
PH_mr_0004621	hsa-miR-4725-3p	678	693.14	1065.51	1241.8	0.0156156	0.108053	0.746701	9.79442	0.00351005	0.0115206
PH_mr_0004575	hsa-miR-4725-5p	131	121	98.5	95	0.0561196	0.0255801	-0.380189	6.78605	0.00579108	0.0156162
PH_mr_0004576	hsa-miR-4726-5p	92	90	158.79	148.95	0.0155408	0.0452195	0.757123	6.88627	0.000394287	0.00403378
PH_mr_0004937	hsa-miR-4727-3p	107	107	171.7	151.23	0	0.0896447	0.590706	7.03682	0.00410456	0.0127227
PH_mr_0004623	hsa-miR-4728-3p	301	287.2	197.88	177	0.0331794	0.0787686	-0.651722	7.8739	0.00268536	0.00999551
PH_mr_0004577	hsa-miR-4728-5p	1392	1471	2209.14	1817.97	0.039023	0.137368	0.485928	10.7257	0.025179	0.043345
PH_mr_0004578	hsa-miR-4730	96	95	92.25	92	0.00740426	0.00191888	-0.0518896	6.55146	0.12229	0.159692
PH_mr_0004579	hsa-miR-4731-5p	97	87	143.36	143.47	0.0768594	0.000542354	0.642624	6.84274	0.00210974	0.00875039
PH_mr_0004939	hsa-miR-4732-3p	85	93	87	88.5	0.0635602	0.0120873	-0.0190004	6.46477	0.764407	0.789797
PH_mr_0004837	hsa-miR-4732-5p	484	583.91	404	483	0.132309	0.125956	-0.267187	8.92064	0.173527	0.218098
PH_mr_0004580	hsa-miR-4734	145	142	190	152	0.0147827	0.157135	0.244063	7.28686	0.158187	0.201434
PH_mr_0004942	hsa-miR-4738-3p	91	87	99	100.88	0.0317801	0.0133016	0.167557	6.55915	0.0185409	0.0347293
PH_mr_0004581	hsa-miR-4739	1076	1349.05	2385.57	1377.99	0.159234	0.378613	0.589639	10.5294	0.182271	0.226151
PH_mr_0004624	hsa-miR-4740-3p	79	81	86	87	0.0176777	0.00817464	0.112789	6.37821	0.0273543	0.0462633
PH_mr_0004582	hsa-miR-4741	220	224.5	295.08	265	0.0143171	0.0759526	0.33144	7.96169	0.0149935	0.0298842
PH_mr_0004583	hsa-miR-4743-5p	116	121.5	190.05	165.62	0.0327502	0.0971385	0.579587	7.18119	0.00624861	0.0160032
PH_mr_0004625	hsa-miR-4745-3p	87	85	93	93	0.0164443	0	0.112992	6.48266	0.0240002	0.0418921
PH_mr_0004584	hsa-miR-4745-5p	106	104	93	92	0.0134687	0.0076444	-0.18282	6.62277	0.00585886	0.0156368
PH_mr_0004627	hsa-miR-4747-3p	96	94	90	90	0.0148865	0	-0.0779226	6.53081	0.059143	0.0848658
PH_mr_0004845	hsa-miR-4747-5p	232	317.42	384.52	343.51	0.219872	0.0796628	0.421446	8.29484	0.115486	0.151947
PH_mr_0004846	hsa-miR-4748	111	111	170.12	147.86	0	0.0990012	0.514833	7.05183	0.00804878	0.0192068
PH_mr_0004628	hsa-miR-4749-3p	233	185	144.86	150.89	0.162398	0.0288342	-0.489849	7.45286	0.0358029	0.0563912
PH_mr_0004586	hsa-miR-4749-5p	2045	2474.07	3464.67	3415.49	0.134275	0.0101089	0.612912	11.4417	0.0112543	0.0244893
PH_mr_0008658	hsa-miR-4750-3p	141	131	99	95	0.0519931	0.029159	-0.486881	6.84305	0.00254868	0.00977929
PH_mr_0004587	hsa-miR-4750-5p	332	330	384.6	326	0.00427255	0.116624	0.0972907	8.41933	0.394511	0.43941
PH_mr_0004847	hsa-miR-4751	73	80	90	90.5	0.0647026	0.00391749	0.239973	6.37586	0.0241564	0.0420804
PH_mr_0004849	hsa-miR-4753-5p	98	128.5	227.57	265	0.190435	0.107465	1.12984	7.37509	0.00753435	0.0181452
PH_mr_0004588	hsa-miR-4754	90	95	104	113.57	0.038222	0.0622054	0.233084	6.6474	0.0341791	0.0543249
PH_mr_0004946	hsa-miR-4755-3p	68	67	82	81	0.0104757	0.00867616	0.271925	6.21274	0.00164896	0.00772176
PH_mr_0004629	hsa-miR-4758-3p	299	265.8	190.35	177	0.0831301	0.0513944	-0.619041	7.82958	0.00450943	0.0132901
PH_mr_0004591	hsa-miR-4758-5p	251	250.8	295.5	282.04	0.000563656	0.0329593	0.202417	8.07218	0.010105	0.0224526
PH_mr_0004630	hsa-miR-4763-3p	249	259	372.3	294.86	0.0278388	0.164154	0.383699	8.18025	0.0673751	0.0949575
PH_mr_0004592	hsa-miR-4763-5p	589	485.33	242.68	265	0.136468	0.0621755	-1.07609	8.52443	0.00290611	0.0101656
PH_mr_0005266	hsa-miR-4764-5p	91	100	96	94.17	0.0666383	0.0136089	-0.00474635	6.57345	0.942326	0.954379
PH_mr_0004593	hsa-miR-4767	83	80	91	92	0.0260285	0.00772794	0.167195	6.43208	0.0131226	0.0274754
PH_mr_0005136	hsa-miR-4768-3p	70	72	83	85	0.0199185	0.0168359	0.242611	6.27091	0.00419796	0.012792
PH_mr_0004951	hsa-miR-4769-3p	207	221.67	168.88	151.75	0.0483974	0.0755559	-0.420175	7.53279	0.011144	0.0243268
PH_mr_0004856	hsa-miR-4769-5p	154	180	190.64	154.67	0.110088	0.147315	0.0445585	7.4016	0.789064	0.810465
PH_mr_0004858	hsa-miR-4773	77	82	111.5	128	0.0444721	0.0974302	0.588281	6.60631	0.00673906	0.0167706
PH_mr_0004594	hsa-miR-4776-5p	621	627	264	291.04	0.0067991	0.0688965	-1.17065	8.70006	0.000255127	0.00366604
PH_mr_0005273	hsa-miR-4778-5p	178	227	295.09	280.01	0.171102	0.0370828	0.516032	7.90916	0.0363948	0.0570592
PH_mr_0005274	hsa-miR-4779	123	132	176.76	150.11	0.0499134	0.115302	0.354308	7.17061	0.0418316	0.0639216
PH_mr_0004859	hsa-miR-4780	160	145	93	93	0.0695515	0	-0.71176	6.89504	0.0011896	0.0062418
PH_mr_0004860	hsa-miR-4781-5p	68	71	83	78	0.0305226	0.0439197	0.211616	6.22441	0.0223137	0.0394224
PH_mr_0004631	hsa-miR-4783-3p	85	81	93	92	0.0340774	0.0076444	0.15674	6.45299	0.0227809	0.0400043
PH_mr_0004861	hsa-miR-4784	90	93	96	94.17	0.0231838	0.0136089	0.0555731	6.54329	0.181719	0.225787
PH_mr_0004863	hsa-miR-4786-5p	84	91	87	87	0.0565685	0	-0.00711254	6.4465	0.899743	0.914441
PH_mr_0004633	hsa-miR-4787-3p	114	115	90	92	0.00617561	0.0155408	-0.331483	6.67345	0.00103147	0.00565036
PH_mr_0004598	hsa-miR-4787-5p	5136	4088.68	4564	5016.43	0.160562	0.0667854	0.0623397	12.1931	0.695058	0.726765
PH_mr_0004864	hsa-miR-4788	152	171	202.11	189	0.083189	0.0474044	0.27773	7.47175	0.0406519	0.0623377
PH_mr_0004959	hsa-miR-4790-3p	79	79	88	87	0	0.00808122	0.147407	6.37748	0.00850999	0.0198719
PH_mr_0005100	hsa-miR-4791	87	89	96	97	0.0160706	0.00732753	0.133099	6.52589	0.0160548	0.0312137
PH_mr_0004865	hsa-miR-4792	1650	1325.88	1624.49	2611.38	0.15403	0.329489	0.477692	10.7693	0.210437	0.255993
PH_mr_0005321	hsa-miR-4796-3p	71	70	85	84	0.0100299	0.00836813	0.261339	6.27018	0.00182073	0.00813261
PH_mr_0004962	hsa-miR-4800-3p	200	164.67	189.16	216.21	0.137012	0.0943693	0.156231	7.58176	0.339123	0.382612
PH_mr_0004869	hsa-miR-4800-5p	145	192	199.73	189	0.197235	0.0390361	0.219639	7.49226	0.277862	0.321405
PH_mr_0005104	hsa-miR-4802-5p	77	74	90	92	0.028097	0.0155408	0.269588	6.37291	0.00417487	0.012792
PH_mr_0000233	hsa-miR-483-3p	146	156.33	112	140	0.0483208	0.157135	-0.270819	7.10373	0.13969	0.180788
PH_mr_0001776	hsa-miR-483-5p	326	378.76	468	468.47	0.105871	0.000709772	0.414155	8.66401	0.0178888	0.0335801
PH_mr_0001629	hsa-miR-484	120	111	88	87	0.0550992	0.00808122	-0.399466	6.65092	0.00392182	0.0124215
PH_mr_0001979	hsa-miR-485-5p	95	89	90	90	0.0461157	0	-0.0309414	6.50732	0.536402	0.578812
PH_mr_0000953	hsa-miR-486-3p	105	106	128.2	102	0.00670243	0.160957	0.116256	6.77921	0.449175	0.494604
PH_mr_0001790	hsa-miR-486-5p	122	121.5	93	93.71	0.00290393	0.00537781	-0.38313	6.73621	0.000456052	0.00418128
PH_mr_0000497	hsa-miR-490-5p	83	85	90	87	0.0168359	0.0239697	0.0751831	6.42981	0.10936	0.144322
PH_mr_0002575	hsa-miR-491-3p	112	106	90	91	0.0389233	0.00781333	-0.267814	6.63373	0.0062133	0.0159793
PH_mr_0001513	hsa-miR-491-5p	91	85	172.79	152.5	0.0482118	0.0882117	0.884178	6.90068	0.00166976	0.0077604
PH_mr_0000228	hsa-miR-492	83	83	88	87	0	0.00808122	0.0761481	6.41311	0.0515152	0.0754113
PH_mr_0002071	hsa-miR-494	1125	1289.31	1645.75	1815.18	0.0962467	0.0692329	0.521167	10.4946	0.0126032	0.026709
PH_mr_0000062	hsa-miR-498	94	93	99	95	0.00756264	0.029159	0.0527323	6.57324	0.218361	0.26306
PH_mr_0008123	hsa-miR-4999-5p	85	88	86	87	0.0245239	0.00817464	0.000192848	6.43451	0.995535	1
PH_mr_0008080	hsa-miR-5000-3p	82	82	93	92	0	0.0076444	0.173808	6.44446	0.0051903	0.0144896
PH_mr_0008001	hsa-miR-5001-5p	85	87	160	148.41	0.0164443	0.0531459	0.841519	6.84693	0.000405746	0.00403378
PH_mr_0008056	hsa-miR-5002-3p	84	83	84	85	0.00846834	0.00836813	0.0171758	6.39227	0.550298	0.590283
PH_mr_0008050	hsa-miR-5004-5p	85	89	90	90.5	0.0325107	0.00391749	0.0532873	6.46921	0.230756	0.27625
PH_mr_0008015	hsa-miR-5006-5p	189	190	260	257.53	0.00373143	0.00674957	0.449433	7.79077	0.00028982	0.00378267
PH_mr_0008006	hsa-miR-5008-5p	88	85	94	94	0.0245239	0	0.120178	6.4945	0.0288575	0.0482436
PH_mr_0001199	hsa-miR-500a-3p	86	82	84	86	0.0336718	0.0166378	0.0173827	6.4006	0.684114	0.717044
PH_mr_0008064	hsa-miR-5010-3p	87	81	85	84	0.0505076	0.00836813	0.00945743	6.39613	0.85659	0.872619
PH_mr_0008044	hsa-miR-5010-5p	588	522.82	354.43	358.35	0.0829823	0.0077776	-0.63763	8.79611	0.00268172	0.00999551
PH_mr_0002201	hsa-miR-503-5p	95	93	87	87	0.0150448	0	-0.111564	6.49873	0.0235182	0.041216
PH_mr_0000453	hsa-miR-505-5p	96	93	101.33	100.88	0.0224478	0.0031472	0.0976463	6.61088	0.0456563	0.0685632
PH_mr_0001315	hsa-miR-508-5p	69	70	99	95.67	0.0101742	0.0241914	0.485772	6.36179	0.000514607	0.00435168
PH_mr_0008029	hsa-miR-5088	124	122.5	192.42	165.62	0.00860576	0.105857	0.534507	7.21267	0.00872482	0.020245
PH_mr_0008702	hsa-miR-5089-3p	100	103	92.25	92	0.0208997	0.00191888	-0.139659	6.59535	0.0162637	0.0312708
PH_mr_0008012	hsa-miR-5090	106	111	179	151.21	0.0325856	0.119018	0.600945	7.06164	0.00935689	0.0213347
PH_mr_0008028	hsa-miR-5093	82	81	97.33	95	0.00867616	0.0171326	0.238633	6.46802	0.00313448	0.0106231
PH_mr_0001319	hsa-miR-509-3-5p	80	78	85.75	87	0.0179014	0.0102331	0.128839	6.36808	0.020017	0.0366277
PH_mr_0004873	hsa-miR-5095	88	90	93	93	0.01589	0	0.0635165	6.5074	0.0979611	0.131877
PH_mr_0004876	hsa-miR-5096	84	93	93	99	0.0719092	0.0441942	0.11852	6.525	0.200377	0.244437
PH_mr_0008021	hsa-miR-5100	11320	10272	2416.7	3331.29	0.068641	0.225022	-1.92616	12.4334	0.00191872	0.00827328
PH_mr_0000977	hsa-miR-513a-5p	355	397.29	1631.39	1392	0.0795	0.111976	2.00455	9.55514	0.000335514	0.00378267
PH_mr_0000895	hsa-miR-513b	123	138	490.54	528.21	0.0812766	0.0522929	1.96608	8.00856	0.000128287	0.00316782
PH_mr_0000892	hsa-miR-513c-5p	78	77	166.63	150.42	0.00912396	0.0723053	1.03058	6.79139	0.000432728	0.0040968
PH_mr_0004290	hsa-miR-514b-5p	142	151	225	189.92	0.04344	0.119567	0.497439	7.4428	0.0173877	0.032995
PH_mr_0001938	hsa-miR-516a-5p	76	74	83	83	0.0188562	0	0.146349	6.30186	0.0129388	0.0272214
PH_mr_0000111	hsa-miR-516b-5p	72	71	87	87	0.00988961	0	0.283107	6.30139	0.001275	0.00657114
PH_mr_0008057	hsa-miR-5187-5p	92	95	127	108.25	0.0226879	0.112716	0.326745	6.71008	0.04154	0.0635875
PH_mr_0008002	hsa-miR-5189	93	97	143.71	142.53	0.0297729	0.00582997	0.591533	6.8653	0.000348622	0.00378267
PH_mr_0001194	hsa-miR-518c-5p	84	86	93	90.5	0.0166378	0.0192672	0.110211	6.4644	0.037786	0.0586659
PH_mr_0002023	hsa-miR-518f-5p	85	80	83	84	0.042855	0.00846834	0.0180189	6.37467	0.702193	0.733345
PH_mr_0008035	hsa-miR-5190	83	81	85.75	87	0.0172465	0.0102331	0.0750594	6.39497	0.0777564	0.108361
PH_mr_0008120	hsa-miR-5191	68	69	82	79	0.0103227	0.0263518	0.232673	6.21433	0.00532256	0.0147184
PH_mr_0008042	hsa-miR-5192	77	81	90	88.5	0.0358029	0.0118841	0.176411	6.39152	0.0187242	0.0348955
PH_mr_0008055	hsa-miR-5193	113	117	93	93.71	0.024595	0.00537781	-0.300627	6.69496	0.00210541	0.00875039
PH_mr_0008048	hsa-miR-5194	151	200	160	151.55	0.197426	0.0383569	-0.158341	7.36196	0.411753	0.457445
PH_mr_0008041	hsa-miR-5195-3p	166	155	164	145.41	0.0484621	0.0849689	-0.0548146	7.29817	0.557383	0.596413
PH_mr_0008049	hsa-miR-5195-5p	122	124	159.33	151.75	0.0114977	0.0344597	0.338247	7.11159	0.00262232	0.00996057
PH_mr_0008046	hsa-miR-5196-3p	94	95	90	87	0.00748261	0.0239697	-0.0948239	6.51481	0.0544412	0.0790319
PH_mr_0008007	hsa-miR-5196-5p	621	629.09	1041.36	873.5	0.00915213	0.123972	0.609672	9.59262	0.00916609	0.0210096
PH_mr_0001934	hsa-miR-520d-5p	78	76	86	87	0.0183664	0.00817464	0.167939	6.35063	0.00922828	0.0210967
PH_mr_0002159	hsa-miR-532-3p	242	214	178.14	177	0.0868377	0.00453963	-0.357928	7.6512	0.0162255	0.0312708
PH_mr_0000860	hsa-miR-541-3p	503	373.49	158.24	149	0.208964	0.0425314	-1.4971	8.01112	0.00305819	0.0104104
PH_mr_0003414	hsa-miR-542-3p	76	74	90	90	0.0188562	0	0.263163	6.36027	0.00229667	0.00920859
PH_mr_0003096	hsa-miR-542-5p	90	94.5	99	95	0.034493	0.029159	0.0725584	6.56333	0.194338	0.238071
PH_mr_0008116	hsa-miR-548aw	76	75	83	83	0.00936565	0	0.136666	6.30671	0.0109668	0.0240002
PH_mr_0002500	hsa-miR-550a-3-5p,hsa-miR-550a-5p	104	120	174.34	154	0.101015	0.0876077	0.552608	7.07997	0.0147645	0.0296884
PH_mr_0008060	hsa-miR-550b-2-5p	85	91	105	102.5	0.0482118	0.0170387	0.23827	6.57773	0.0145842	0.0296795
PH_mr_0002541	hsa-miR-551b-5p	80	80	83	83	0	0	0.0531113	6.34848	0.108634	0.143582
PH_mr_0000363	hsa-miR-557	186	179	186	157.92	0.0271219	0.115466	-0.0903828	7.4663	0.431299	0.476124
PH_mr_0008011	hsa-miR-5572	96	97	100.2	95	0.00732753	0.0376737	0.0158595	6.60037	0.713475	0.743345
PH_mr_0008118	hsa-miR-5584-5p	87	91	95	94.17	0.0317801	0.00620499	0.0881565	6.51945	0.0867505	0.118805
PH_mr_0008085	hsa-miR-5585-3p	82	91	99	102	0.0735718	0.0211077	0.218218	6.54178	0.0450586	0.0680174
PH_mr_0008087	hsa-miR-5585-5p	83	83	87.25	87	0	0.002029	0.0699739	6.41003	0.0582123	0.0836682
PH_mr_0008022	hsa-miR-5589-5p	85	82	88	87	0.025405	0.00808122	0.0677161	6.41733	0.123731	0.161332
PH_mr_0008093	hsa-miR-5591-5p	78	80	92	90	0.0179014	0.0155408	0.204042	6.40569	0.00621926	0.0159793
PH_mr_0002276	hsa-miR-564	91	99	142	141.43	0.0595458	0.00284409	0.57827	6.85771	0.0015151	0.00743762
PH_mr_0008112	hsa-miR-5684	178	204	178.83	173	0.0962554	0.0234342	-0.115543	7.51631	0.262617	0.30869
PH_mr_0008128	hsa-miR-5692a	76	70	85	86	0.0581184	0.00827025	0.229223	6.30322	0.0219315	0.0389843
PH_mr_0008026	hsa-miR-5698	167	170.33	231.49	217.48	0.0139606	0.0441302	0.411826	7.60386	0.00235541	0.00932528
PH_mr_0008109	hsa-miR-5703	97	100	196.14	156.38	0.0215362	0.159506	0.830442	7.03711	0.00770761	0.0184432
PH_mr_0008676	hsa-miR-5739	861	1004.93	574.09	610.6	0.109086	0.0435835	-0.651766	9.53549	0.00643948	0.0162104
PH_mr_0003306	hsa-miR-574-3p	209	200.4	143.14	146.65	0.0297075	0.0171293	-0.498291	7.4279	0.000726974	0.00493593
PH_mr_0000379	hsa-miR-574-5p	235	320	177.97	149.16	0.216591	0.124548	-0.751119	7.72366	0.03412	0.0543249
PH_mr_0002326	hsa-miR-575	98	100	198.65	177	0.014285	0.081506	0.921562	7.09006	0.000858931	0.00525345
PH_mr_0002129	hsa-miR-576-3p	87	89	83	83	0.0160706	0	-0.084299	6.41719	0.0508183	0.0747682
PH_mr_0008613	hsa-miR-5787	6460	6702.82	9841.72	11411.2	0.0260886	0.104438	0.687495	13.0277	0.00431612	0.0129632
PH_mr_0002564	hsa-miR-583	94	98	175.55	151.45	0.0294628	0.104228	0.764569	6.96693	0.00319626	0.0107075
PH_mr_0001754	hsa-miR-584-5p	80	86	83	83	0.0511162	0	0.000943007	6.37457	0.985564	0.993549
PH_mr_0003106	hsa-miR-589-3p	86	83	82	82	0.0251044	0	-0.0431001	6.3791	0.260999	0.307619
PH_mr_0000724	hsa-miR-593-5p	77	79	93	92	0.0181309	0.0076444	0.246077	6.40832	0.00292359	0.0101829
PH_mr_0000664	hsa-miR-595	82	85	85	87	0.025405	0.0164443	0.0426957	6.40482	0.299372	0.342645
PH_mr_0002064	hsa-miR-596	87	85	85	86	0.0164443	0.00827025	-0.00833937	6.422	0.785791	0.808056
PH_mr_0001780	hsa-miR-601	85	83	96	93	0.0168359	0.0224478	0.169845	6.47714	0.0131175	0.0274754
PH_mr_0001241	hsa-miR-602	92	89	111	128	0.02344	0.100593	0.39756	6.69843	0.0187899	0.0348955
PH_mr_0002614	hsa-miR-604	79	76	85	83	0.0273719	0.0168359	0.116361	6.33403	0.0441181	0.0667133
PH_mr_0008615	hsa-miR-6069	81	81	87.25	87	0	0.002029	0.105163	6.39243	0.0201013	0.0366281
PH_mr_0008617	hsa-miR-6071	79	80	83	84	0.00889442	0.00846834	0.070824	6.34827	0.0684695	0.0960337
PH_mr_0008618	hsa-miR-6072	155	138.5	99	100.13	0.0795043	0.00802522	-0.55739	6.91624	0.00358786	0.0117042
PH_mr_0008677	hsa-miR-6073	130	136.5	141.09	142	0.034493	0.00454603	0.087547	7.10134	0.0964999	0.130515
PH_mr_0008678	hsa-miR-6074	84	77	83	83	0.0614875	0	0.0454874	6.3523	0.472058	0.517186
PH_mr_0008619	hsa-miR-6075	183	172.5	251.6	265	0.04177	0.036683	0.539342	7.74275	0.00157973	0.00751883
PH_mr_0008679	hsa-miR-6076	177	192	260	234.6	0.0574884	0.0726264	0.421929	7.73725	0.011959	0.0254677
PH_mr_0008620	hsa-miR-6077	90	87	90	90	0.0239697	0	0.0244548	6.47963	0.483838	0.529426
PH_mr_0002418	hsa-miR-608	87	86	96	93	0.00817464	0.0224478	0.127457	6.49833	0.0239246	0.0418441
PH_mr_0008623	hsa-miR-6080	87	87	94	93	0	0.00756264	0.10393	6.49491	0.0225676	0.0397099
PH_mr_0008624	hsa-miR-6081	75	76	83	82	0.00936565	0.00857099	0.127923	6.30233	0.0147468	0.0296884
PH_mr_0008626	hsa-miR-6085	1360	1380.44	1710.38	1375.58	0.0105481	0.15343	0.162811	10.5016	0.292134	0.336074
PH_mr_0008627	hsa-miR-6086	217	223	294.08	287.21	0.0192847	0.0167139	0.401788	7.98212	0.000886633	0.00525345
PH_mr_0008628	hsa-miR-6087	9934	10843	13779.4	16917.8	0.0618723	0.144586	0.556919	13.6198	0.022384	0.0394665
PH_mr_0008629	hsa-miR-6088	3364	3461.35	3694.38	3432.52	0.0201709	0.0519617	0.0615439	11.7673	0.31505	0.35877
PH_mr_0008630	hsa-miR-6089	2588	2587.57	2671.65	2520.29	0.000117497	0.0412284	0.00394263	11.3395	0.929767	0.942755
PH_mr_0008631	hsa-miR-6090	5178	5201.2	5071.62	5038.14	0.00316111	0.00468338	-0.0379508	12.3224	0.212194	0.257052
PH_mr_0002993	hsa-miR-610	82	81	88	87	0.00867616	0.00808122	0.102487	6.39994	0.0264313	0.0449643
PH_mr_0000766	hsa-miR-612	392	385.54	392	462.16	0.0117496	0.116162	0.130756	8.6681	0.274258	0.318081
PH_mr_0008682	hsa-miR-6124	609	582	468	465.85	0.0320603	0.00325594	-0.350544	9.04232	0.00190774	0.00826686
PH_mr_0008632	hsa-miR-6125	1679	1679	1377.93	1329.8	0	0.0251377	-0.310746	10.558	0.00190094	0.00826686
PH_mr_0008683	hsa-miR-6126	4169	4473	5210.69	8168.53	0.0497479	0.31265	0.595303	12.3739	0.106805	0.141809
PH_mr_0008684	hsa-miR-6127	404	566.84	462.66	401.22	0.237208	0.10058	-0.151475	8.82677	0.528472	0.5718
PH_mr_0008715	hsa-miR-6128	91	103	90	92	0.0874771	0.0155408	-0.0894401	6.55243	0.324735	0.367642
PH_mr_0008686	hsa-miR-6129	122	124	264	265	0.0114977	0.00267337	1.10465	7.49479	2.04276e-05	0.00268277
PH_mr_0008716	hsa-miR-6130	135	162	135.48	128	0.128565	0.0401485	-0.167365	7.12465	0.232368	0.277631
PH_mr_0008687	hsa-miR-6131	327	329	199.98	215.17	0.00431163	0.0517449	-0.661023	8.02703	0.000722941	0.00493593
PH_mr_0008633	hsa-miR-6132	432	427.5	589.91	607.34	0.00740426	0.0205886	0.478022	8.98634	0.000431078	0.0040968
PH_mr_0008634	hsa-miR-6133	260	271.56	262.99	265	0.0307553	0.00538376	-0.00939116	8.04905	0.804839	0.825694
PH_mr_0008688	hsa-miR-6134	93	139	138.57	113.14	0.280404	0.142877	0.139168	6.89863	0.630474	0.665628
PH_mr_0002046	hsa-miR-615-5p	167	157.67	257.4	265	0.0406401	0.0205743	0.686624	7.68555	0.000478197	0.00426217
PH_mr_0001834	hsa-miR-616-3p	81	85	85	84	0.0340774	0.00836813	0.0262337	6.38774	0.530901	0.573716
PH_mr_0008689	hsa-miR-6165	393	438	591.88	618.19	0.076582	0.0307486	0.543947	8.96856	0.00420037	0.012792
PH_mr_0001038	hsa-miR-620	82	80	90	87	0.0174594	0.0239697	0.127658	6.40357	0.0310518	0.0509343
PH_mr_0002322	hsa-miR-622	78	75	85	85	0.0277297	0	0.15228	6.33325	0.0175558	0.0330976
PH_mr_0002404	hsa-miR-625-5p	121	113	96	94.33	0.0483492	0.0124086	-0.297217	6.72091	0.00733002	0.017784
PH_mr_0003015	hsa-miR-627	96	99	160	149.55	0.0217571	0.047742	0.666047	6.94018	0.000723527	0.00493593
PH_mr_0003025	hsa-miR-628-3p	82	77	83	83	0.0444721	0	0.0628702	6.3436	0.241118	0.286867
PH_mr_0000533	hsa-miR-630	78	80	99	94.33	0.0179014	0.0341612	0.290836	6.44908	0.00460708	0.0134206
PH_mr_0002336	hsa-miR-631	83	83	83	85	0	0.0168359	0.0171758	6.38363	0.574984	0.612988
PH_mr_0002598	hsa-miR-634	303	320	164.38	151.29	0.0385901	0.0586437	-0.981519	7.79179	0.000455007	0.00418128
PH_mr_0000692	hsa-miR-637	194	177.67	225	189.21	0.0621361	0.122196	0.152328	7.61265	0.274133	0.318081
PH_mr_0001478	hsa-miR-638	395	373.61	383	322.98	0.0393568	0.120232	-0.127298	8.5219	0.315108	0.35877
PH_mr_0008066	hsa-miR-642a-3p	357	357	491.45	528.73	0	0.051679	0.513864	8.73671	0.00154241	0.00746356
PH_mr_0004699	hsa-miR-642b-3p	206	202	260	265	0.0138648	0.0134687	0.363752	7.85423	0.000877895	0.00525345
PH_mr_0008635	hsa-miR-6499-5p	84	89	96	95	0.0408732	0.00740426	0.143384	6.50572	0.0386536	0.0597997
PH_mr_0008659	hsa-miR-6501-3p	132	135	170.85	151.86	0.01589	0.08322	0.270987	7.1961	0.032492	0.0524841
PH_mr_0008694	hsa-miR-6507-5p	85	86	94	93	0.00827025	0.00756264	0.129046	6.48235	0.013672	0.0280856
PH_mr_0008717	hsa-miR-6508-5p	107	98	86	87	0.0620874	0.00817464	-0.243484	6.55635	0.0214717	0.0384986
PH_mr_0008712	hsa-miR-6509-3p	145	142	99	102.5	0.0147827	0.0245645	-0.51041	6.90962	0.000502405	0.00433262
PH_mr_0008696	hsa-miR-6510-5p	1182	1433.58	1645.43	1349	0.136026	0.139998	0.194751	10.4436	0.313001	0.357305
PH_mr_0008662	hsa-miR-6511a-3p	268	252	175.03	151.41	0.0435143	0.102327	-0.674797	7.68429	0.00498856	0.0141995
PH_mr_0008640	hsa-miR-6511a-5p,hsa-miR-6511b-5p	499	578.4	331.35	304.85	0.104222	0.058907	-0.757326	8.69075	0.00435242	0.0129827
PH_mr_0008667	hsa-miR-6511b-3p	121	108	93	93	0.0802829	0	-0.297717	6.68802	0.0221788	0.0392637
PH_mr_0008645	hsa-miR-6511b-5p	582	639.21	299.4	292.95	0.0662516	0.0153991	-1.04229	8.73137	0.000348389	0.00378267
PH_mr_0008664	hsa-miR-6514-3p	103	100	88	87	0.0208997	0.00808122	-0.213991	6.55818	0.0050679	0.0142392
PH_mr_0008641	hsa-miR-6514-5p	82	91	85	85	0.0735718	0	-0.0232824	6.42103	0.742423	0.769822
PH_mr_0008699	hsa-miR-6515-5p	87	92	93	93	0.0395032	0	0.0559061	6.51121	0.255115	0.3015
PH_mr_0008023	hsa-miR-652-5p	160	155	307.49	291.6	0.0224478	0.03751	0.927095	7.76257	0.000173317	0.00342254
PH_mr_0000466	hsa-miR-654-5p	99	103	144.79	144.53	0.0280042	0.0012709	0.518593	6.91723	0.000462624	0.00419735
PH_mr_0001611	hsa-miR-658	153	164.33	225	189.13	0.0504933	0.122493	0.379588	7.49871	0.0399301	0.0613388
PH_mr_0003256	hsa-miR-659-3p	83	83	93	92	0	0.0076444	0.156321	6.4532	0.00709192	0.0174493
PH_mr_0001255	hsa-miR-661	85	85	85	85	0	0	-8.88178e-16	6.40939	1	1
PH_mr_0001619	hsa-miR-663a	227	214.18	225.62	204.62	0.0410948	0.0690277	-0.037337	7.76595	0.629441	0.665344
PH_mr_0003276	hsa-miR-664a-3p	134	111	90	91	0.132763	0.00781333	-0.430429	6.71504	0.0290434	0.0484527
PH_mr_0000938	hsa-miR-664a-5p	93	111	87	90	0.124784	0.0239697	-0.199389	6.56709	0.156001	0.199525
PH_mr_0008051	hsa-miR-664b-3p	104	108	87	87	0.0266833	0	-0.28472	6.5853	0.0026813	0.00999551
PH_mr_0008040	hsa-miR-664b-5p	144	150	142	147	0.0288615	0.0244674	-0.0246621	7.18704	0.571144	0.610388
PH_mr_0000829	hsa-miR-665	131	139.5	199.52	189.33	0.0444392	0.0370601	0.523802	7.34067	0.00190087	0.00826686
PH_mr_0000050	hsa-miR-668	285	420	172.91	156	0.270807	0.0727079	-1.07489	7.89709	0.0178415	0.0335636
PH_mr_0004196	hsa-miR-670	80	85	84	84	0.042855	0	0.0266579	6.37899	0.572664	0.611262
PH_mr_0001390	hsa-miR-671-5p	102	100	124.6	102.75	0.0140021	0.135916	0.163937	6.74011	0.245254	0.29103
PH_mr_0008666	hsa-miR-6716-3p	105	100	85	86	0.034493	0.00827025	-0.261223	6.54844	0.00543267	0.0148762
PH_mr_0008644	hsa-miR-6716-5p	283	264.45	294	270.88	0.0479197	0.0578824	0.0448365	8.11817	0.54398	0.584946
PH_mr_0008700	hsa-miR-6717-5p	277	271	188.27	188.05	0.0154841	0.000826762	-0.54213	7.82688	0.000215362	0.00361569
PH_mr_0008646	hsa-miR-6718-5p	88	92	138.57	135	0.031427	0.018455	0.604147	6.79357	0.000449915	0.00418128
PH_mr_0008648	hsa-miR-6721-5p	526	496	492.22	477.46	0.0415131	0.0215265	-0.0753599	8.95888	0.190014	0.233431
PH_mr_0008668	hsa-miR-6722-3p	810	804.77	649.86	614.03	0.00458043	0.0400915	-0.35403	9.48009	0.00279444	0.0101021
PH_mr_0008649	hsa-miR-6722-5p	149	127	99	113.14	0.112727	0.0942631	-0.378266	6.91479	0.0517263	0.0755932
PH_mr_0008650	hsa-miR-6723-5p	93	93	88	87	0	0.00808122	-0.0879713	6.49517	0.0356669	0.0562787
PH_mr_0008651	hsa-miR-6724-5p	167	159.5	225	265	0.0324858	0.115446	0.581256	7.64119	0.00952613	0.0216639
PH_mr_0003468	hsa-miR-675-3p	86	82	88	89.5	0.0336718	0.0119511	0.0797153	6.43177	0.121747	0.159222
PH_mr_0003304	hsa-miR-675-5p	130	127	225.62	215.03	0.0165083	0.0339873	0.777546	7.3943	0.000221516	0.00362087
PH_mr_0001434	hsa-miR-708-5p	120	117	83	86	0.0179014	0.0251044	-0.487976	6.64464	0.000646589	0.0047326
PH_mr_0004213	hsa-miR-711	190	202	304.25	300.02	0.0432923	0.00989975	0.624981	7.92652	0.00060432	0.00453761
PH_mr_0004028	hsa-miR-718	284	213	139.29	149.55	0.202031	0.0502348	-0.769012	7.55772	0.0197272	0.0362497
PH_mr_0001873	hsa-miR-744-5p	379	385	496	479.21	0.0111064	0.0243482	0.351971	8.75337	0.00141685	0.00714728
PH_mr_0000010	hsa-miR-7-5p	91	89	79	79	0.0157135	0	-0.187983	6.39777	0.0054486	0.0148762
PH_mr_0002994	hsa-miR-760	167	160	205.04	200	0.0302737	0.0175974	0.308993	7.50731	0.00322006	0.0107091
PH_mr_0002608	hsa-miR-762	1349	1316.53	1453	1341.86	0.0172272	0.0562374	0.0673191	10.4138	0.296201	0.339909
PH_mr_0004197	hsa-miR-764	73	77	82	82	0.0377124	0	0.129246	6.29293	0.0429409	0.0653872
PH_mr_0001305	hsa-miR-765	352	442.5	496	606.52	0.16109	0.141765	0.474821	8.86189	0.0730368	0.102089
PH_mr_0003162	hsa-miR-766-3p	848	711.59	332.84	324.79	0.123695	0.0173113	-1.24039	8.98122	0.00111112	0.00592948
PH_mr_0001353	hsa-miR-769-3p	85	85	113.4	120	0	0.0399906	0.456693	6.63774	0.00126942	0.00657114
PH_mr_0000765	hsa-miR-769-5p	86	91	83	85	0.0399495	0.0168359	-0.0748145	6.42962	0.175106	0.21945
PH_mr_0002610	hsa-miR-874	93	87	85	86	0.0471405	0.00827025	-0.0732233	6.45444	0.205413	0.250231
PH_mr_0001853	hsa-miR-877-3p	179	168.33	149.33	151.36	0.0434447	0.00954755	-0.207382	7.33579	0.0161924	0.0312708
PH_mr_0001461	hsa-miR-877-5p	141	147	200.51	188.25	0.0294628	0.0445989	0.432406	7.38582	0.00280944	0.0101021
PH_mr_0002846	hsa-miR-885-3p	342	316.25	260	255.13	0.0553224	0.0133699	-0.352659	8.18506	0.0059722	0.0156368
PH_mr_0000696	hsa-miR-885-5p	90	89	85.5	87	0.00790063	0.0122975	-0.0533953	6.4571	0.135451	0.175562
PH_mr_0002427	hsa-miR-887	105	96	83	85	0.063323	0.0168359	-0.257389	6.52091	0.020435	0.037081
PH_mr_0001085	hsa-miR-890	79	77	94	94	0.0181309	0	0.269305	6.41994	0.00207003	0.00866826
PH_mr_0002942	hsa-miR-891a	88	83	86.5	86	0.0413513	0.00409917	0.013211	6.42384	0.770511	0.794334
PH_mr_0002790	hsa-miR-920	103	106	192.91	150.58	0.0202997	0.174281	0.705875	7.06015	0.0156558	0.0308511
PH_mr_0001975	hsa-miR-921	170	176.8	264	285.75	0.0277297	0.0559512	0.663819	7.76959	0.00111646	0.00592948
PH_mr_0003381	hsa-miR-92a-1-5p	85	86	85	83	0.00827025	0.0168359	-0.0256127	6.40502	0.43023	0.476124
PH_mr_0002562	hsa-miR-92a-2-5p	121	119	173.88	148.45	0.0117851	0.111573	0.42105	7.11737	0.0198663	0.0364285
PH_mr_0000436	hsa-miR-92a-3p	561	456.22	135	143.33	0.145673	0.0423253	-1.86272	8.05136	0.000566921	0.00448649
PH_mr_0000812	hsa-miR-92b-3p	415	404.18	94.5	108.25	0.0186794	0.0959084	-2.01768	7.66907	0.000122348	0.00313427
PH_mr_0001165	hsa-miR-92b-5p	809	879.57	994.44	750	0.0591039	0.198167	0.0339184	9.73728	0.855847	0.872619
PH_mr_0002041	hsa-miR-933	493	582.8	260	265	0.118048	0.0134687	-1.03004	8.55113	0.00169285	0.0077604
PH_mr_0001695	hsa-miR-93-5p	244	245.14	124.6	135	0.003296	0.0566557	-0.915112	7.47654	0.000329055	0.00378267
PH_mr_0001830	hsa-miR-936	160	200.8	229.86	218.25	0.159922	0.0366406	0.321453	7.6465	0.0975496	0.13173
PH_mr_0008605	hsa-miR-937-5p	219	223.75	260	219	0.0151723	0.12105	0.108312	7.84442	0.367395	0.411312
PH_mr_0008654	hsa-miR-939-3p	125	140.67	101.83	114	0.0834145	0.0797432	-0.299523	6.90122	0.0520548	0.075946
PH_mr_0001439	hsa-miR-939-5p	173	177	186.49	177	0.0161624	0.0369223	0.0541631	7.4782	0.272299	0.3175
PH_mr_0000635	hsa-miR-9-3p	142	141	83	85	0.00499722	0.0168359	-0.752434	6.76843	8.58655e-05	0.00304448
PH_mr_0000757	hsa-miR-940	84	80	85	86.5	0.034493	0.0123692	0.0648868	6.38957	0.185552	0.228918
PH_mr_0000045	hsa-miR-9-5p	430	386.62	93.71	99.75	0.075125	0.0441531	-2.07629	7.63334	8.09557e-05	0.00304448
PH_mr_0000142	hsa-miR-98-5p	824	776.25	196.87	188.2	0.0421988	0.0318416	-2.05483	8.61603	2.2675e-05	0.00268277
PH_mr_0001128	hsa-miR-99a-5p	1634	1051.25	196.99	200	0.306911	0.0107226	-2.72312	8.99448	0.0015293	0.00744144
PH_mr_0002005	hsa-miR-99b-3p	87	87	84	84	0	0	-0.0506261	6.41763	0.120086	0.15756
PH_mr_0001101	hsa-miR-99b-5p	515	392.35	140.91	147.36	0.191165	0.0316428	-1.6413	7.99156	0.0017395	0.00793248
